# Supplementary material for: Gene expression profile of adhesion and extracellular matrix molecules during early stages of skeletal muscle regeneration
Source: J Cell Mol Med. 2020 Jul 18;24(17):10140–50. doi: 10.1111/jcmm.15624 (PMC7520258; doi:10.1111/jcmm.15624)
Supplement: Supplementary file 1 — File S1. [file JCMM-24-10140-s001.xlsx]

## Sheet: Sheet1
		3 days								5 days
		I vs NI		I vs C		NI vs C				I vs NI		I vs C		NI vs C
	Gene Symbol	p-value	FR	p-value	FR	p-value	FR		Gene Symbol	p-value	FR	p-value	FR	p-value	FR
	Adamts1	0.234034	-1.83599	0.913	1.114	0.448	2.04707		Adamts1	0.0638435	-1.46057	0.667494	-1.84264	0.842483	-1.26154
	Adamts2	0.263472	-1.75378	0.433	1.5404	0.291	2.70169		Adamts2	0.00394979	1.96628	0.0388539	3.15778	0.410929	1.60598
	Adamts5	0.0741756	-1.35816	0.371	1.653	0.114	2.24508		Adamts5	0.152654	-1.76171	0.576218	1.4159	0.101462	2.4944
	Adamts8	0.093224	-9.41872	0.434	-1.2474	0.156	7.55049		Adamts8	0.173116	-10.2925	0.117898	-2.08622	0.238985	4.9331
	Cd44	0.0944165	2.19029	0.015	8.0585	0.124	3.67921		Cd44	0.104901	2.93414	0.0504541	4.83849	0.424615	1.64907
	Cdh1	0.06874	-6.91479	0.394	1.13044	0.112	7.81272		Cdh1	0.208537	-1.91774	0.884787	-1.07441	0.0438247	1.78533
	Cdh2	0.887415	1.07692	0.304	2.2041	0.248	2.04577		Cdh2	0.849238	1.16933	0.271947	2.53954	0.488066	2.17194
	Cdh3	0.0549432	-12.3009	0.159	-2.06339	0.106	5.96465		Cdh3	0.224356	-17.96	0.195048	-3.56467	0.32322	5.04039
	Cdh4	0.0826592	-21.4751	0.42	-16.4011	0.764	1.31075		Cdh4	0.25476	-17.1262	0.429133	-12.0413	0.767246	1.42296
	Cntn1	0.0935052	-14.9124	0.204	-1.80087	0.167	8.2807		Cntn1	0.182193	-14.8425	0.0988507	-2.99816	0.272214	4.9505
	Col1a1	0.218953	-2.56776	0.942	1.04817	0.244667	2.69144		Col1a1	0.947962	-1.01101	0.500752	1.6522	0.589254	1.67039
	Col2a1	//	//	//	//	//	//		Col2a1	//	//	//	//	//	//
	Col3a1	0.0721205	2.25696	0.754	1.29086	0.674062	-1.74842		Col3a1	0.00865641	4.3682	0.0330818	3.76974	0.889536	-1.15875
	Col4a1	0.541611	1.19514	0.343	2.20517	0.561444	1.57515		Col4a1	0.742474	1.10738	0.314753	1.86267	0.458381	1.68206
	Col4a2	0.54464	-1.22117	0.21	2.20517	0.0397234	2.69292		Col4a2	0.0004	-1.87697	0.451696	1.5224	0.042054	2.85755
	Col4a3	0.0912194	-16.1606	0.228	-1.65171	0.0971528	9.78399		Col4a3	0.24823	-19.0997	0.0833869	-2.81305	0.331576	6.78922
	Col5a1	0.1077	3.84893	0.393	2.27611	0.717778	-1.69099		Col5a1	0.036258	10.4506	0.0575744	5.79284	0.694046	-1.80403
	Col6a1	0.130801	-2.19309	0.94	1.05122	0.204926	2.30543		Col6a1	0.048325	1.56588	0.157487	2.43177	0.552605	1.55297
	Ctgf	0.169956	-1.48783	0.315	1.50117	0.0894888	2.23349		Ctgf	0.410372	-1.45897	0.452072	1.52494	0.0652559	2.22485
	Ctnna1	0.219825	1.51465	0.442	1.64723	0.929859	1.08753		Ctnna1	0.0772742	1.53219	0.656939	1.45806	0.954785	-1.05085
	Ctnna2	0.0620713	-16.4691	0.136	-1.82833	0.0708098	9.00553		Ctnna2	0.179739	-12.3349	0.0703034	-2.72276	0.275618	4.52951
	Ctnnb1	0.241491	-1.34475	0.994	-1.00785	0.744143	1.33427		Ctnnb1	0.161245	-1.41971	0.850126	-1.23555	0.883823	1.14905
	Ecm1	0.672352	1.23268	0.206	2.66397	0.532721	2.16116		Ecm1	0.00322263	2.16783	0.13358	2.32394	0.936522	1.07202
	Emilin1	0.191564	-2.43901	0.359	1.79823	0.0814778	4.38587		Emilin1	0.48165	-1.51503	0.190314	1.81362	0.351316	2.74761
	Entpd1	0.13542	-5.06783	0.571	1.07966	0.120746	5.47149		Entpd1	0.20395	-5.58789	0.00885789	-1.42652	0.273188	3.91709
	Fbln1	0.251424	-3.20075	0.522	-1.91134	0.610796	1.67472		Fbln1	0.904426	-1.05115	0.768946	-1.26698	0.780872	-1.20509
	Fn1	0.0357463	4.93009	0.357	1.96597	0.595283	-2.50774		Fn1	0.0246381	7.97461	0.139953	2.78155	0.567848	-2.86697
	Hapln1	0.0947611	-4.54831	0.892	-1.07306	0.0723583	4.22854		Hapln1	0.0682347	-4.5	0.938647	-1.04804	0.0504603	4.29252
	Hc	0.116634	-14.3491	0.163	-1.74429	0.201305	8.22729		Hc	0.14575	-12.7658	0.0845363	-2.7889	0.233572	4.57459
	Icam1	0.663702	1.20684	0.98	1.02377	0.838905	-1.17876		Icam1	0.977946	1.00671	0.851757	-1.21703	0.847688	-1.20509
	Itga2	0.0882233	-6.00887	0.76	1.06347	0.0800047	6.39052		Itga2	0.177117	-4.21814	0.664029	-1.08453	0.225734	3.88935
	Itga3	0.0820851	-7.28963	0.406	-1.5349	0.0814015	4.74922		Itga3	0.117207	-11.3445	0.220746	-4.22674	0.279611	2.68407
	Itga4	0.626072	-1.20261	0.709	1.35797	0.472269	1.63311		Itga4	0.401754	-1.44175	0.532938	1.53071	0.267153	2.20689
	Itga5	0.081707	3.7662	0.067	7.91648	0.252029	2.10202		Itga5	0.138946	1.9217	0.0781939	4.04916	0.32333	2.10705
	Itgae	0.184928	-4.44144	0.576	-2.0304	0.433175	2.18767		Itgae	0.294054	-7.01865	0.436887	-3.78239	0.63078	1.85541
	Itgal	0.420456	1.55285	0.889	-1.13126	0.683091	-1.7568		Itgal	0.0419328	2.365	0.649214	-1.9306	0.480046	-4.56835
	Itgam	0.0228885	7.60586	0.022	14.9156	0.331975	1.96109		Itgam	0.114735	2.81636	0.0815206	4.27785	0.537807	1.51888
	Itgav	0.204745	-2.03746	0.26	1.57838	0.126367	3.21589		Itgav	0.67159	-1.12305	0.289126	1.68989	0.0901008	1.89783
	Itgax	0.18203	4.75172	0.297	3.90107	0.70018	-1.2182		Itgax	0.0185555	4.9617	0.0483864	2.84634	0.456159	-1.74256
	Itgb1	0.534225	1.14709	0.105	2.26437	0.243307	1.97401		Itgb1	0.116813	1.33766	0.275729	1.93669	0.619314	1.44782
	Itgb2	0.308673	1.6369	0.047	5.26021	0.128461	3.21353		Itgb2	0.943735	1.0441	0.174418	2.18659	0.373271	2.09424
	Itgb3	0.177392	-2.93948	0.13	1.90487	0.0960498	5.59945		Itgb3	0.275366	-2.61266	0.137493	1.20122	0.269648	3.13846
	Itgb4	0.319839	-2.25345	0.734	1.27026	0.385774	2.8626		Itgb4	0.137978	-1.59773	0.990807	1.01142	0.511491	1.61587
	Lama1	0.0861741	-15.0344	0.263	-2.19836	0.102563	6.83888		Lama1	0.208537	-16.6347	0.171752	-3.82565	0.325695	4.34818
	Lama2	0.0239458	-3.63813	0.669	-1.62587	0.181838	2.23778		Lama2	0.00525723	-1.92058	0.847646	1.16987	0.245483	2.24696
	Lama3	0.109514	-7.36688	0.33	-1.35094	0.116518	5.45345		Lama3	0.130061	-3.90563	0.226326	-1.52707	0.264181	2.55764
	Lamb2	0.0751271	-12.1951	0.019	-1.95767	0.0903516	6.22942		Lamb2	0.173629	-11.1568	0.0107068	-2.79925	0.274582	3.98561
	Lamb3	0.0902593	-15.0596	0.76	-1.32705	0.0917053	11.3482		Lamb3	0.195255	-18.1977	0.487153	-2.45793	0.263604	7.40381
	Lamc1	0.110983	-9.82051	0.007	-1.69478	0.127665	5.79455		Lamc1	0.212283	-8.94137	0.00182161	-2.43001	0.334871	3.67953
	Mmp10	0.103009	-3.47128	0.891	1.05812	0.137247	3.67323		Mmp10	0.246606	-6.8936	0.171661	-2.65489	0.413792	2.59881
	Mmp11	0.117464	-4.51103	0.932	-1.04881	0.119811	4.30099		Mmp11	0.290936	-1.87902	0.495585	1.38842	0.325646	2.60894
	Mmp12	0.123232	3.42353	0.069	20.0087	0.0787627	5.8448		Mmp12	0.132888	5.02823	0.075118	22.6344	0.138231	4.50135
	Mmp13	0.15675	-3.7754	0.467	-3.23313	0.849775	1.16767		Mmp13	0.594828	1.53237	0.940895	1.05731	0.712609	-1.44926
	Mmp14	0.75846	-1.18185	0.474	1.71453	0.285871	2.02631		Mmp14	0.00109631	1.9823	0.111011	2.48248	0.76064	1.25232
	Mmp15	0.0138362	-2.27535	0.843	-1.20336	0.395268	1.89077		Mmp15	0.652874	-1.36226	0.837102	-1.28771	0.956373	1.05787
	Mmp1a	0.155836	-4.20503	0.527	-2.9235	0.679212	1.43836		Mmp1a	0.0987529	-4.72485	0.512003	-3.16563	0.61195	1.49254
	Mmp2	0.914267	-1.01606	0.681	-1.82209	0.68604	-1.79332		Mmp2	0.182592	2.70177	0.563485	1.63931	0.718168	-1.6481
	Mmp3	0.85256	-1.15516	0.369	3.0909	0.195128	3.57055		Mmp3	0.466268	1.3602	0.359319	1.9092	0.577348	1.40358
	Mmp7	0.0772642	-13.2086	0.151	-2.2912	0.0978589	5.75954		Mmp7	0.239177	-11.7684	0.13375	-3.23196	0.377104	3.63088
	Mmp8	0.0910215	3.19371	0.037	16.4912	0.039214	5.1639		Mmp8	0.153702	2.13542	0.0384289	4.91939	0.293462	2.30397
	Mmp9	0.0850714	-10.7832	0.11	-1.98815	0.101106	5.42374		Mmp9	0.168654	-12.5307	0.121797	-3.87804	0.303152	3.2312
	Ncam1	0.163569	2.57769	0.172	3.67039	0.668106	1.42399		Ncam1	0.0935592	4.86358	0.0663992	7.82523	0.548979	1.60897
	Ncam2	0.118512	-7.20306	0.572	-1.27096	0.129775	5.66798		Ncam2	0.176623	-15.3226	0.143288	-4.71404	0.338454	3.24901
	Pecam1	0.845995	1.05273	0.392	1.71333	0.546331	1.62752		Pecam1	0.0975454	-1.64981	0.995099	-1.00606	0.464121	1.63988
	Postn	0.0796349	10.1045	0.577	1.66118	0.486398	-6.08259		Postn	0.0318037	43.3986	0.0273999	16.1596	0.590463	-2.68559
	Sele	0.0806207	-13.6893	0.3	-1.73882	0.0921488	7.87296		Sele	0.174105	-14.9778	0.145348	-3.43523	0.275461	4.35935
	Sell	0.158704	5.02603	0.504	-3.5196	0.397481	-17.6827		Sell	0.387758	-3.14472	0.392971	-22.0291	0.434596	-7.00367
	Selp	0.118087	2.08481	0.095	17.3512	0.138009	8.32248		Selp	0.0189164	-2.33684	0.0505334	3.90629	0.00207645	9.12864
	Sgce	0.245155	-2.06364	0.766	-1.34125	0.610035	1.53855		Sgce	0.948321	-1.01059	0.842606	1.17079	0.829676	1.18317
	Sparc	0.069098	1.33087	0.922	1.08226	0.816786	-1.22971		Sparc	0.0766644	2.74911	0.354121	1.85987	0.75163	-1.47812
	Spock1	0.0475058	-8.12936	0.459	-3.5152	0.287975	2.31492		Spock1	0.262555	-7.71364	0.376613	-8.80103	0.903634	-1.13869
	Spp1	0.161117	8.73001	0.19	279.481	0.182882	32.0138		Spp1	0.24266	6.56279	0.203197	98.0996	0.120721	14.9479
	Syt1	0.0790858	-10.569	0.754	-1.12964	0.0812487	9.35995		Syt1	0.149107	-11.1004	0.0421379	-2.10523	0.191853	5.27256
	Tgfbi	0.968519	1.01702	0.069	2.87055	0.242338	2.82253		Tgfbi	0.702153	-1.28673	0.299266	1.61306	0.416487	2.07558
	Thbs1	0.202575	-3.12303	0.173	1.95546	0.122781	6.10693		Thbs1	0.269829	-2.63484	0.318486	1.4045	0.273533	3.70064
	Thbs2	0.0499038	3.31424	0.702	1.33058	0.570838	-2.49082		Thbs2	0.0270267	6.17726	0.0926623	3.11222	0.633424	-1.98484
	Thbs3	0.972	-1.01267	0.653	1.44085	0.662013	1.4592		Thbs3	0.00475693	2.40475	0.165785	2.37101	0.988947	-1.01415
	Timp1	0.554341	-1.26412	1.82e-05	5.03888	0.0724916	6.36974		Timp1	0.716834	-1.36204	0.154576	2.79551	0.258979	3.80762
	Timp2	0.516363	1.15482	0.804	1.19234	0.956	1.0325		Timp2	0.0172093	2.15378	0.580912	1.5355	0.760273	-1.40268
	Timp3	0.00996169	-4.27105	0.347	-3.17671	0.746162	1.34447		Timp3	0.0222757	-2.98569	0.54698	-2.91183	0.980475	1.02535
	Tnc	0.202203	2.34496	0.159	3.76996	0.512588	1.60769		Tnc	0.0536229	6.91649	0.0687459	5.91947	0.857947	-1.1684
	Vcam1	0.0918427	3.03514	0.456	1.58955	0.583378	-1.9094		Vcam1	0.116464	2.89357	0.21021	2.40373	0.840159	-1.20376
	Vcan	0.0117292	4.09898	0.004	6.94658	0.481119	1.69487		Vcan	0.0391747	4.68685	0.0193303	7.201	0.55282	1.53635
	Vtn	0.041243	-5.15825	0.479	-2.85263	0.368521	1.80818		Vtn	0.0275229	-4.49698	0.483299	-2.79172	0.424583	1.61086
