# Supplementary material for: Gene expression profile of adhesion and extracellular matrix molecules during early stages of skeletal muscle regeneration
Source: J Cell Mol Med. 2020 Jul 18;24(17):10140–50. doi: 10.1111/jcmm.15624 (PMC7520258; doi:10.1111/jcmm.15624)
Supplement: Supplementary file 2 — File S2. [file JCMM-24-10140-s002.xlsx]

## Sheet: Paired
						GSE5413
		3 days		5 days		3 days freezing			7 days freezing			3 days contraction			7 days contraction
		paired I vs N-I		paired I vs N-I		Inj vs C			Inj vs C			Inj vs C			Inj vs C
Gene symbol	Gene description	FC	p-value	FC	p-value	LogFC	FC	adj p-value	LogFC	FC	adj p-value	LogFC	FC	adj p-value	LogFC	FC	adj p-value
Genes Upregulated in Skeletal Muscles Following muscle injury
ADAMTS2	ADAM Metallopeptidase With Thrombospondin Type 1 Motif 2			1.96	0.004	nr	nr	nr	nr	nr	nr	nr	nr	nr	nr	nr	nr
COL3A1	Collagen Type III Alpha 1 Chain			4.36	0.009	ns	ns	ns	4.769	27.2654	0.0222	2.16888	4.49673	0.048	ns	ns	ns
COL5A1	Collagen Type V Alpha 1 Chain			10.45	0.036	ns	ns	ns	ns	ns	ns	ns	ns	ns	ns	ns	ns
COL6A1	Collagen Type VI Alpha 1 Chain			1.56	0.048	ns	ns	ns	2.07271	4.20676	0.03	ns	ns	ns	ns	ns	ns
ECM1	Extracellular Matrix Protein 1			2.16	0.003	ns	ns	ns	ns	ns	ns	ns	ns	ns	ns	ns	ns
FN1	Fibronectin 1	4.93	0.036	7.97	0.025	ns	ns	ns	ns	ns	ns	ns	ns	ns	ns	ns	ns
ITGAL	Integrin Subunit Alpha L			2.36	0.042	ns	ns	ns	ns	ns	ns	ns	ns	ns	ns	ns	ns
ITGAM	Integrin Subunit Alpha M	7.61	0.023			ns	ns	ns	ns	ns	ns	2.23	4.69134	0.028	ns	ns	ns
ITGAX	Integrin Subunit Alpha X			4.96	0.019	ns	ns	ns	ns	ns	ns	ns	ns	ns	ns	ns	ns
MMP14	Matrix Metallopeptidase 14			1.98	0.001	ns	ns	ns	2.37247	5.17825	0.0274	ns	ns	ns	ns	ns	ns
POSTN	Periostin			43.39	0.032	ns	ns	ns	5.73367	53.2115	0.0113	2.41	5.31474	0.012	ns	ns	ns
THBS2	Thrombospondin 2	3.31	0.05	6.17	0.027	ns	ns	ns	ns	ns	ns	ns	ns	ns	ns	ns	ns
THBS3	Thrombospondin 3			2.4	0.005	ns	ns	ns	2.39	5.24157	0.03	ns	ns	ns	ns	ns	ns
TIMP2	TIMP Metallopeptidase Inhibitor 2			2.1	0.017	ns	ns	ns	ns	ns	ns	ns	ns	ns	ns	ns	ns
VCAN	Versican	4.1	0.012	4.68	0.039	ns	ns	ns	3.21099	9.25985	0.0222	ns	ns	ns	ns	ns	ns
Genes Downregulated in Skeletal Muscles Following muscle injury
COL4A2				-1.87	0.0004	ns	ns	ns	ns	ns	ns	ns	ns	ns	ns	ns	ns
LAMA2	Laminin Subunit Alpha 2	-3.64	0.024	-1.92	0.005	ns	ns	ns	ns	ns	ns	ns	ns	ns	ns	ns	ns
MMP15	Matrix Metallopeptidase 15	-2.28	0.014			ns	ns	ns	ns	ns	ns	ns	ns	ns	ns	ns	ns
SELP				-2.33	0.019	ns	ns	ns	ns	ns	ns	ns	ns	ns	ns	ns	ns
SPOCK1	SPARC/Osteonectin, Cwcv And Kazal Like Domains Proteoglycan 1	-8.13	0.048			ns	ns	ns	ns	ns	ns	ns	ns	ns	ns	ns	ns
TIMP3	TIMP Metallopeptidase Inhibitor 3	-4.27	0.01	-1.7	0.022	ns	ns	ns	ns	ns	ns	ns	ns	ns	ns	ns	ns
VTN	Vitronectin	-5.16	0.041	-4.49	0.028	ns	ns	ns	ns	ns	ns	ns	ns	ns	ns	ns	ns

## Sheet: Inj Vs C
						GSE5413
		3 days		5 days		3 days freezing			7 days freezing			3 days contraction			7 days contraction
		I vs C		I vs C		Inj vs C			Inj vs C			Inj vs C			Inj vs C
Gene symbol	Gene description	FC	p-value	FC	p-value	LogFC	FC	adj p-value	LogFC	FC	adj p-value	LogFC	FC	adj p-value	LogFC	FC	adj p-value
Genes Upregulated in Skeletal Muscles Following muscle injury
	ECM molecules
COL3A1	Collagen Type III Alpha 1 Chain			3.76	0.033	ns	ns	ns	4.769	27.2654	0.0222	2.16	4.46915	0.048	ns	ns	ns
Col6a1	Collagen Type VI Alpha 1 Chain					ns	ns	ns	2.07271	4.20676	0.03	ns	ns	ns	ns	ns	ns
Col1a1	Collagen Type I Alpha 1 Chain					ns	ns	ns	3.2933	9.80352	0.0325	ns	ns	ns	ns	ns	ns
	Cell-to-ECM adhesion molecules
ITGAM	Integrin Subunit Alpha M	14.92	0.022			ns	ns	ns	ns	ns	ns	2.23	4.69134	0.028	ns	ns	ns
ITGAX	Integrin Subunit Alpha X			2.84	0.048	ns	ns	ns	ns	ns	ns	ns	ns	ns	ns	ns	ns
ITGB2	Integrin Subunit Beta 2	5.26	0.047			ns	ns	ns	ns	ns	ns	ns	ns	ns	ns	ns	ns
CD44	CD44 Molecule	8.06	0.015	4.83	0.05	ns	ns	ns	ns	ns	ns	2.59	6.02099	0.043	ns	ns	ns
	ECM proteases
ADAMTS2	ADAM Metallopeptidase With Thrombospondin Type 1 Motif 2			3.16	0.039	nr	nr	nr	nr	nr	nr	nr	nr	nr	nr	nr	nr
MMP8	Matrix Metallopeptidase 8	16.49	0.037	4.92	0.038	ns	ns	ns	ns	ns	ns	ns	ns	ns	ns	ns	ns
Mmp3	Matrix Metallopeptidase 3					ns	ns	ns	ns	ns	ns	1.80521	3.4948	0.03212	ns	ns	ns
MMP12	Matrix Metallopeptidase 12					ns	ns	ns	4.14624	17.7069	0.0428	3.58943	12.0372	0.00888	ns	ns	ns
MMP14	Matrix Metallopeptidase 14					ns	ns	ns	2.37247	5.17825	0.0274	ns	ns	ns	ns	ns	ns
	Matricellular proteins
POSTN	Periostin			16.15	0.027	ns	ns	ns	5.73367	53.2115	0.0113	2.41	5.31	0.012	ns	ns	ns
VCAN	Versican	6.95	0.004	7.2	0.019	ns	ns	ns	3.21099	9.25985	0.0222	ns	ns	ns	ns	ns	ns
THBS1	Thrombospondin 1					ns	ns	ns	2.77257	6.83325	0.0274	3.03215	8.1803	0.00888	ns	ns	ns
Thbs3	Thrombospondin 3					ns	ns	ns	2.39629	5.26448	0.03	ns	ns	ns	ns	ns	ns
	Proteases inhibitors
TIMP1	TIMP Metallopeptidase Inhibitor 1	5.04	1e-05			ns	ns	ns	1.97661	3.93567	0.0336	2.27	4.82323	0.034	ns	ns	ns
Genes Downregulated in Skeletal Muscles Following muscle injury
	Basement membrane molecules
LAMB2	Laminin Subunit Beta 2	-1.96	0.019	-2.79	0.011	ns	ns	ns	ns	ns	ns	ns	ns	ns	ns	ns	ns
LAMC1	Laminin Subunit Gamma 1	-1.69	0.007	-2.43	0.003	ns	ns	ns	ns	ns	ns	ns	ns	ns	ns	ns	ns
	Transmembrane receptors
SYT1	Synaptotagmin 1			-2.1	0.042	ns	ns	ns	ns	ns	ns	ns	ns	ns	ns	ns	ns
SPP1	secreted phosphoprotein 1					ns	ns	ns	4.28425	19.4844	0.0113	5.9589	62.2026	0.00257	ns	ns	ns
Icam1	intercellular adhesion molecule 1					ns	ns	ns	ns	ns	ns	2.0061	4.01694	0.01748	ns	ns	ns
