# Supplementary material for: Gene expression profile of adhesion and extracellular matrix molecules during early stages of skeletal muscle regeneration
Source: J Cell Mol Med. 2020 Jul 18;24(17):10140–50. doi: 10.1111/jcmm.15624 (PMC7520258; doi:10.1111/jcmm.15624)
Supplement: Supplementary file 3 — File S3. [file JCMM-24-10140-s003.xlsx]

## Sheet: EccenContract_3days_vs_CTRL
ID	adj.P.Val	P.Value	t	B	logFC	Gene.symbol	Gene.title
97519_at	0.00257	3.55e-07	19.6646	6.69495	5.9589	Spp1	secreted phosphoprotein 1
160469_at	0.00888	1.82e-05	10.7378	3.61716	3.03215	Pald1///Thbs1	phosphatase domain containing, paladin 1///thrombospondin 1
95338_s_at	0.00888	1.95e-05	10.6215	3.55382	3.58943	Mmp12	matrix metallopeptidase 12
92593_at	0.01214	6.99e-05	8.6728	2.3482	2.41717	Postn	periostin, osteoblast specific factor
96752_at	0.01748	0.000175	7.46841	1.44034	2.0061	Icam1	intercellular adhesion molecule 1
98828_at	0.02833	0.000438	6.40474	0.50886	2.23448	Itgam	integrin alpha M
98833_at	0.03212	0.000535	6.18866	0.30265	1.80521	Mmp3	matrix metallopeptidase 3
101464_at	0.03432	0.000608	6.05435	0.17137	2.27084	Timp1	tissue inhibitor of metalloproteinase 1
103005_s_at	0.04332	0.000947	5.6021	-0.28892	2.59317	Cd44	CD44 antigen
102990_at	0.04867	0.00123	5.3458	-0.56273	2.16888	Col3a1	collagen, type III, alpha 1
97319_at	0.00257	4.92e-07	18.7116	6.48369	5.06862	Rrad	Ras-related associated with diabetes
94939_at	0.00257	6.51e-07	17.934	6.2964	6.79645	Cd53	CD53 antigen
98543_at	0.00257	1.05e-06	16.676	5.96146	5.27489	Ctss	cathepsin S
103070_at	0.00257	1.09e-06	16.5731	5.93216	5.16595	Sirpa	signal-regulatory protein alpha
101561_at	0.00257	1.24e-06	16.2674	5.84327	3.95838	Mt2	metallothionein 2
100611_at	0.0087	5.26e-06	13.0248	4.70363	5.13188	Lyz2	lysozyme 2
102048_at	0.0087	5.57e-06	12.9097	4.65538	4.99842	Ankrd1	ankyrin repeat domain 1 (cardiac muscle)
102326_at	0.00888	6.56e-06	12.5865	4.51665	4.12413	Ncf2	neutrophil cytosolic factor 2
99051_at	0.00888	7.2e-06	12.4064	4.43716	3.70444	S100a4	S100 calcium binding protein A4
161968_f_at	0.00888	9.08e-06	11.9689	4.23711	6.76954	Ccr5	chemokine (C-C motif) receptor 5
95151_at	0.00888	9.99e-06	11.7927	4.15368	3.5612	Plekho1	pleckstrin homology domain containing, family O member 1
96020_at	0.00888	1.07e-05	11.6748	4.09692	4.41337	C1qb	complement component 1, q subcomponent, beta polypeptide
92633_at	0.00888	1.16e-05	11.5191	4.02079	2.90469	Ctsz	cathepsin Z
99149_at	0.00888	1.16e-05	11.518	4.02023	3.82512	Trim59	tripartite motif-containing 59
93573_at	0.00888	1.23e-05	11.4163	3.96977	3.56208	Mt1	metallothionein 1
102337_s_at	0.00888	1.46e-05	11.1197	3.81905	4.28263	Fcgr2b	Fc receptor, IgG, low affinity IIb
104388_at	0.00888	1.46e-05	11.1188	3.81859	3.99428	Ccl9	chemokine (C-C motif) ligand 9
98562_at	0.00888	1.49e-05	11.0821	3.7996	3.40455	C1qa	complement component 1, q subcomponent, alpha polypeptide
98129_at	0.00888	1.67e-05	10.8817	3.69429	3.41634	Tmsb10	thymosin, beta 10
160461_f_at	0.00888	1.79e-05	10.7638	3.63118	3.85525	Tubb6	tubulin, beta 6 class V
102104_f_at	0.00888	1.8e-05	10.7523	3.62498	4.37159	Ms4a6c	membrane-spanning 4-domains, subfamily A, member 6C
102736_at	0.00888	1.88e-05	10.6852	3.58861	5.3186	Ccl2	chemokine (C-C motif) ligand 2
103647_at	0.00888	1.99e-05	10.5915	3.53736	3.10657	Glb1	galactosidase, beta 1
94367_at	0.00888	2e-05	10.5811	3.53163	2.79902	Uck2	uridine-cytidine kinase 2
102362_i_at	0.00888	2.12e-05	10.486	3.47893	3.47428	Junb	jun B proto-oncogene
103690_at	0.00888	2.3e-05	10.347	3.40082	3.79855	Lat2	linker for activation of T cells family, member 2
93261_at	0.00888	2.37e-05	10.3021	3.37531	3.66099	Lgmn	legumain
102330_at	0.00888	2.4e-05	10.2807	3.36313	3.51607	Aif1	allograft inflammatory factor 1
104606_at	0.00888	2.45e-05	10.2486	3.34477	3.34006	Cd52	CD52 antigen
161703_f_at	0.00888	2.51e-05	10.2105	3.32288	2.86678	Anxa1	annexin A1
100128_at	0.00888	2.61e-05	10.1455	3.28527	3.19416	Cdk1	cyclin-dependent kinase 1
96295_at	0.00888	2.7e-05	10.0907	3.25337	3.8106	Psat1	phosphoserine aminotransferase 1
100584_at	0.00888	2.76e-05	10.0582	3.23432	2.84481	Anxa4	annexin A4
95706_at	0.00888	2.79e-05	10.037	3.2219	6.74483	Lgals3	lectin, galactose binding, soluble 3
101918_at	0.00888	2.81e-05	10.0283	3.21678	3.72406	Tgfb1	transforming growth factor, beta 1
103016_s_at	0.00888	2.95e-05	9.94823	3.16941	3.68768	Cd68	CD68 antigen
96784_at	0.00888	2.97e-05	9.94134	3.16531	4.2067	Anln	anillin, actin binding protein
95339_r_at	0.00888	2.98e-05	9.93342	3.16059	5.73834	Mmp12	matrix metallopeptidase 12
93228_at	0.00888	3.08e-05	9.8822	3.12999	3.32143	Hells	helicase, lymphoid specific
95430_f_at	0.00888	3.12e-05	9.86195	3.11784	2.45685	Spg21	spastic paraplegia 21 homolog (human)
95586_at	0.00888	3.13e-05	9.85884	3.11597	3.90499	P2rx4	purinergic receptor P2X, ligand-gated ion channel 4
100569_at	0.00937	3.38e-05	9.74014	3.04411	2.88343	Anxa2	annexin A2
92459_at	0.00961	3.54e-05	9.66721	2.99944	3.35251	Ccl8	chemokine (C-C motif) ligand 8
98600_at	0.01026	4.06e-05	9.45992	2.87026	2.73049	LOC102637129///Gm12854///S100a11-ps///S100a11	protein S100-A11 pseudogene///predicted gene 12854///S100 calcium binding protein A11, pseudogene///S100 calcium binding protein A11
95466_at	0.01026	4.09e-05	9.44714	2.86219	3.64499	Cotl1	coactosin-like 1 (Dictyostelium)
100691_at	0.01026	4.17e-05	-9.41846	2.84403	-2.89358	Scn3a	sodium channel, voltage-gated, type III, alpha
100046_at	0.01026	4.23e-05	9.39829	2.83121	3.26258	Mthfd2	methylenetetrahydrofolate dehydrogenase (NAD+ dependent), methenyltetrahydrofolate cyclohydrolase
100771_at	0.01026	4.31e-05	9.36881	2.81243	3.0042	Blnk	B cell linker
97527_at	0.01026	4.32e-05	9.36582	2.81052	3.17973	Cks2	CDC28 protein kinase regulatory subunit 2
161819_f_at	0.01026	4.37e-05	9.34849	2.79944	2.62005	Laptm5	lysosomal-associated protein transmembrane 5
160819_at	0.01026	4.44e-05	9.32636	2.78526	2.35402	Ndrg4	N-myc downstream regulated gene 4
92760_at	0.01031	4.54e-05	9.29201	2.76317	2.9781	Was	Wiskott-Aldrich syndrome
103024_at	0.01032	4.73e-05	9.23136	2.72393	4.25582	Adam8	a disintegrin and metallopeptidase domain 8
94278_at	0.01032	4.75e-05	9.22582	2.72033	4.34532	Lcp1	lymphocyte cytosolic protein 1
93658_at	0.01032	4.79e-05	-9.21222	2.71149	-3.52846	Ptpn20	protein tyrosine phosphatase, non-receptor type 20
101793_at	0.01055	4.98e-05	9.15573	2.67459	3.49112	Fcgr1	Fc receptor, IgG, high affinity I
93038_f_at	0.01076	5.25e-05	9.08052	2.62505	2.72639	Anxa1	annexin A1
92762_at	0.01076	5.26e-05	9.07791	2.62333	3.3471	Clec4a2	C-type lectin domain family 4, member a2
99446_at	0.01088	5.4e-05	-9.03803	2.59686	-2.398	Ms4a1	membrane-spanning 4-domains, subfamily A, member 1
94788_f_at	0.01103	5.56e-05	8.99531	2.56836	2.57951	Tubb5	tubulin, beta 5 class I
97909_at	0.01109	5.69e-05	8.96438	2.54763	3.72852	Stmn1	stathmin 1
100012_at	0.01125	5.86e-05	8.92216	2.51921	4.39225	Laptm5	lysosomal-associated protein transmembrane 5
100581_at	0.01156	6.17e-05	8.8466	2.46796	2.59447	Cstb	cystatin B
94835_f_at	0.01156	6.28e-05	8.82234	2.4514	3.12063	Tubb2a	tubulin, beta 2A class IIA
103238_at	0.01156	6.35e-05	-8.80719	2.44103	-4.01987	Wnt4	wingless-type MMTV integration site family, member 4
93194_at	0.01156	6.39e-05	8.79815	2.43484	2.47931	Ly9	lymphocyte antigen 9
97444_at	0.01209	6.77e-05	8.71584	2.3781	3.88673	Ifi30	interferon gamma inducible protein 30
104524_at	0.01214	7e-05	8.67033	2.34648	2.30056	Gltp	glycolipid transfer protein
103554_at	0.01248	7.39e-05	8.59419	2.29316	3.78771	Adam19	a disintegrin and metallopeptidase domain 19 (meltrin beta)
95282_at	0.01248	7.61e-05	8.55447	2.26513	2.97053	Hsp90aa1	heat shock protein 90, alpha (cytosolic), class A member 1
103507_at	0.01248	7.69e-05	8.54023	2.25505	4.21869	Adgre1	adhesion G protein-coupled receptor E1
97238_at	0.01248	7.73e-05	8.53291	2.24986	3.74734	Tacc3	transforming, acidic coiled-coil containing protein 3
97763_at	0.01248	7.82e-05	8.51586	2.23775	2.27695	Ncf1	neutrophil cytosolic factor 1
103226_at	0.01248	7.84e-05	8.51329	2.23593	2.58154	Mrc1	mannose receptor, C type 1
104354_at	0.01248	7.89e-05	8.50395	2.22928	2.98032	Csf1r	colony stimulating factor 1 receptor
102154_f_at	0.01265	8.14e-05	-8.46218	2.19947	-1.94155	Adck1	aarF domain containing kinase 1
160901_at	0.01265	8.2e-05	8.45134	2.19171	3.23476	Fos	FBJ osteosarcoma oncogene
97013_f_at	0.01266	8.33e-05	8.43026	2.17658	5.32854	Cyba	cytochrome b-245, alpha polypeptide
97468_at	0.01266	8.46e-05	8.40896	2.16124	3.59638	Cks1b	CDC28 protein kinase 1b
100397_at	0.01266	8.59e-05	8.38875	2.14666	5.7852	Tyrobp	TYRO protein tyrosine kinase binding protein
98802_at	0.01266	8.69e-05	8.37245	2.13487	2.18414	Ereg	epiregulin
160248_at	0.01266	8.81e-05	8.3545	2.12186	2.56644	Fubp1	far upstream element (FUSE) binding protein 1
103299_at	0.01266	8.85e-05	8.34827	2.11734	2.0609	Pld4	phospholipase D family, member 4
101753_s_at	0.01266	8.92e-05	8.3368	2.10901	6.86832	Lyz1///Lyz2	lysozyme 1///lysozyme 2
161754_f_at	0.01314	9.36e-05	8.27227	2.06188	2.66873	Glb1	galactosidase, beta 1
102663_at	0.01339	9.65e-05	8.2319	2.03219	2.70978	Plaur	plasminogen activator, urokinase receptor
93092_at	0.01352	9.85e-05	8.20465	2.01206	2.76191	H2-DMa	histocompatibility 2, class II, locus DMa
93066_at	0.01352	9.96e-05	8.1892	2.00063	2.71117	Grn	granulin
99071_at	0.01378	0.000104	8.1347	1.96008	3.49061	Mpeg1	macrophage expressed gene 1
92592_at	0.01378	0.000104	-8.12713	1.95442	-3.0056	Gpd1	glycerol-3-phosphate dehydrogenase 1 (soluble)
160493_at	0.01378	0.000105	8.12167	1.95034	2.12166	Cd63	CD63 antigen
99564_at	0.01379	0.000106	8.10763	1.93983	3.14004	Uhrf1	ubiquitin-like, containing PHD and RING finger domains, 1
102858_at	0.01398	0.000109	8.07509	1.9154	2.31032	Pkib	protein kinase inhibitor beta, cAMP dependent, testis specific
98474_r_at	0.01414	0.000111	8.04722	1.89439	2.56948	Tnfaip6	tumor necrosis factor alpha induced protein 6
92553_at	0.01416	0.000112	8.03166	1.88263	2.65856	Gm2904///Esd	predicted pseudogene 2904///esterase D/formylglutathione hydrolase
102719_f_at	0.01421	0.000114	8.00804	1.86474	3.40077	Ccr5	chemokine (C-C motif) receptor 5
96886_at	0.01421	0.000116	7.99127	1.85199	2.50971	Stab1	stabilin 1
101327_at	0.01421	0.000117	7.97719	1.84127	2.45974	Lcp1	lymphocyte cytosolic protein 1
96827_at	0.01421	0.000117	7.97476	1.83942	1.9815	Cad	carbamoyl-phosphate synthetase 2, aspartate transcarbamylase, and dihydroorotase
96135_at	0.01421	0.000118	7.96355	1.83087	2.78615	Gm6314///Abracl	predicted pseudogene 6314///ABRA C-terminal like
102710_at	0.01424	0.000121	7.93768	1.81109	2.59753	Apbb1ip	amyloid beta (A4) precursor protein-binding, family B, member 1 interacting protein
104155_f_at	0.01424	0.000121	7.93612	1.80989	2.76955	Atf3	activating transcription factor 3
94063_at	0.01444	0.000124	7.9055	1.78639	2.16183	Sema4a	sema domain, immunoglobulin domain (Ig), transmembrane domain (TM) and short cytoplasmic domain, (semaphorin) 4A
96648_at	0.01446	0.000125	7.88912	1.77378	2.78088	Coro1a	coronin, actin binding protein 1A
103545_at	0.01446	0.000126	7.8784	1.76551	2.40939	Rab26os	RAB26, member RAS oncogene family, opposite strand
103549_at	0.01446	0.000127	7.86777	1.75729	2.1545	Nes	nestin
100032_at	0.01451	0.000129	7.85212	1.74519	2.06563	Sp1	trans-acting transcription factor 1
102854_s_at	0.015	0.000136	7.78702	1.69454	2.72739	Atp7a	ATPase, Cu++ transporting, alpha polypeptide
100734_at	0.015	0.000136	7.7813	1.69007	2.34745	Gm5879///Gm12816///Rpl3	predicted gene 5879///predicted gene 12816///ribosomal protein L3
98045_s_at	0.015	0.000138	7.76418	1.67667	2.43384	Dab2	disabled 2, mitogen-responsive phosphoprotein
101956_at	0.015	0.000138	7.76408	1.6766	2.25389	Ckap4	cytoskeleton-associated protein 4
93397_at	0.01513	0.00014	7.74295	1.66002	3.42333	Ccr2	chemokine (C-C motif) receptor 2
92834_at	0.01616	0.000152	7.64212	1.58026	2.06457	Rpl13a	ribosomal protein L13A
104156_r_at	0.01616	0.000153	7.63823	1.57716	3.43366	Atf3	activating transcription factor 3
160078_at	0.01648	0.000158	7.59396	1.54179	2.17966	Ppp1r14b	protein phosphatase 1, regulatory (inhibitor) subunit 14B
160106_at	0.01648	0.000159	7.58869	1.53756	2.74753	Capg	capping protein (actin filament), gelsolin-like
95745_g_at	0.01648	0.00016	7.58185	1.53208	2.60291	Atp6v1a	ATPase, H+ transporting, lysosomal V1 subunit A
162479_f_at	0.01699	0.000166	7.53396	1.49352	1.82079
100772_g_at	0.01716	0.000169	7.51127	1.47517	2.42644	Blnk	B cell linker
161032_i_at	0.01739	0.000173	-7.48493	1.45379	-2.6012	Nmu	neuromedin U
98030_at	0.0176	0.000178	7.45074	1.42593	2.59104	Trim30a	tripartite motif-containing 30A
104333_at	0.019	0.000193	7.34749	1.34102	2.727	D17H6S56E-5	DNA segment, Chr 17, human D6S56E 5
104469_at	0.01919	0.000197	7.32568	1.32295	2.27619	Pdpn	podoplanin
161565_r_at	0.01977	0.000204	7.27991	1.28482	1.88373	Pafah2	platelet-activating factor acetylhydrolase 2
92251_f_at	0.02001	0.000208	7.25614	1.26493	2.3667	AI607873	expressed sequence AI607873
99872_s_at	0.02019	0.000212	7.23422	1.24653	3.1045	LOC100862446///Ftl1-ps2///Ftl1	ferritin light chain 1///ferritin light polypeptide, pseudogene 2///ferritin light polypeptide 1
102284_at	0.02019	0.000213	7.22698	1.24045	2.52916	Masp1	mannan-binding lectin serine peptidase 1
93550_at	0.02083	0.000222	7.18077	1.20145	3.05164	Csrp2	cysteine and glycine-rich protein 2
94834_at	0.02092	0.000226	7.1603	1.18409	2.80312	Ctsh	cathepsin H
94284_at	0.02092	0.000226	7.15811	1.18223	1.76629	Cyb5r3	cytochrome b5 reductase 3
96868_at	0.0211	0.00023	-7.13898	1.16597	-3.1845	Fgb	fibrinogen beta chain
95804_g_at	0.0212	0.000234	7.11502	1.14553	2.86756	Sirpa	signal-regulatory protein alpha
100561_at	0.0212	0.000235	7.11263	1.14349	2.07069	Iqgap1	IQ motif containing GTPase activating protein 1
100325_at	0.0212	0.000236	7.10735	1.13898	5.81189	Lilr4b	leukocyte immunoglobulin-like receptor, subfamily B, member 4B
103084_at	0.02126	0.000238	7.09588	1.12916	2.57621	Csrp3	cysteine and glycine-rich protein 3
100511_at	0.0224	0.000253	7.02565	1.06874	2.37564	Hmha1	histocompatibility (minor) HA-1
102021_at	0.0227	0.000259	6.99812	1.04491	2.93314	Il4ra	interleukin 4 receptor, alpha
94761_at	0.0227	0.00026	6.99388	1.04122	2.63663	Ccl7	chemokine (C-C motif) ligand 7
160834_at	0.02273	0.000262	6.98391	1.03257	3.18486	Sertad1	SERTA domain containing 1
160522_at	0.02314	0.00027	-6.94741	1.00075	-1.89047	Nrep	neuronal regeneration related protein
95940_f_at	0.02314	0.000271	6.94584	0.99938	2.24348	Fam105a	family with sequence similarity 105, member A
98398_s_at	0.02314	0.000274	6.9326	0.98781	1.76351	Apobec1	apolipoprotein B mRNA editing enzyme, catalytic polypeptide 1
100021_at	0.02314	0.000276	6.92429	0.98053	3.88627	Chrna1	cholinergic receptor, nicotinic, alpha polypeptide 1 (muscle)
93875_at	0.02314	0.000276	6.9237	0.98001	4.44224	Hspa1a	heat shock protein 1A
103367_at	0.02415	0.000292	6.86073	0.92459	3.34404	B4galnt1	beta-1,4-N-acetyl-galactosaminyl transferase 1
161212_r_at	0.02415	0.000292	6.85866	0.92277	2.67533	Agtr2	angiotensin II receptor, type 2
102056_f_at	0.02439	0.0003	6.82954	0.89697	1.8822	Faap20	Fanconi anemia core complex associated protein 20
101913_at	0.02439	0.0003	6.82674	0.89448	3.8654	Clcn5	chloride channel, voltage-sensitive 5
95673_s_at	0.02439	0.000301	6.82493	0.89287	3.63668	Basp1	brain abundant, membrane attached signal protein 1
93753_at	0.02453	0.000305	6.81058	0.88012	1.88384	Litaf	LPS-induced TN factor
161634_r_at	0.02488	0.000311	-6.78723	0.85931	-2.23269	Dll1	delta-like 1 (Drosophila)
95024_at	0.02537	0.00032	6.75464	0.83015	2.54667	Usp18	ubiquitin specific peptidase 18
98514_at	0.02537	0.000322	6.74815	0.82433	2.13128	Tfpi	tissue factor pathway inhibitor
92223_at	0.02537	0.000327	6.72911	0.80722	2.58603	C1qc	complement component 1, q subcomponent, C chain
94789_r_at	0.02537	0.000328	6.72673	0.80508	2.19556	Tubb5	tubulin, beta 5 class I
101426_at	0.02537	0.000329	6.72332	0.80201	2.59096	Cerk	ceramide kinase
97127_f_at	0.02537	0.000331	6.7161	0.79551	2.03707	Vmn2r30	vomeronasal 2, receptor 30
161983_f_at	0.02537	0.000331	6.71494	0.79447	1.75191	Rnh1	ribonuclease/angiogenin inhibitor 1
161114_i_at	0.02546	0.000334	6.70408	0.78467	2.389	Nip7	NIP7, nucleolar pre-rRNA processing protein
97413_at	0.02559	0.000338	6.69166	0.77344	4.04382	Plet1	placenta expressed transcript 1
160084_at	0.02564	0.000343	6.67621	0.75946	1.68138	Odc1	ornithine decarboxylase, structural 1
93783_at	0.02564	0.000344	6.67178	0.75544	2.31702	Cela1	chymotrypsin-like elastase family, member 1
103568_at	0.02564	0.000345	6.669	0.75292	1.78521	Srpx	sushi-repeat-containing protein
102001_at	0.0258	0.00035	6.65241	0.73786	2.93912	Rrm2	ribonucleotide reductase M2
101207_at	0.0258	0.000351	6.64891	0.73468	1.91321	Gm9234///Ppia	predicted pseudogene 9234///peptidylprolyl isomerase A
97430_at	0.02661	0.000367	-6.59988	0.68993	-2.19219	Slc37a4	solute carrier family 37 (glucose-6-phosphate transporter), member 4
103053_at	0.02661	0.000368	6.59714	0.68742	2.99863	Myog	myogenin
92668_at	0.02661	0.000369	6.59444	0.68495	2.33359	Btk	Bruton agammaglobulinemia tyrosine kinase
160794_at	0.02703	0.000377	-6.57062	0.66308	-2.54113	Smyd2	SET and MYND domain containing 2
94766_at	0.02711	0.00038	6.56078	0.65404	2.21654	Eef1a1	eukaryotic translation elongation factor 1 alpha 1
94425_at	0.02711	0.000382	6.55456	0.6483	2.75741	Ly86	lymphocyte antigen 86
160906_i_at	0.0272	0.000387	6.54162	0.63637	3.09933
98059_s_at	0.0272	0.000389	6.53548	0.6307	1.85226	Lmna	lamin A
94831_at	0.0272	0.00039	6.53233	0.62779	2.08345	Ctsb	cathepsin B
95032_at	0.02741	0.000395	6.51755	0.61412	3.42918	Prc1	protein regulator of cytokinesis 1
98561_at	0.02758	0.0004	6.50335	0.60096	2.09554	Tnni1	troponin I, skeletal, slow 1
95356_at	0.02758	0.000402	6.49842	0.59639	5.61282	Apoe	apolipoprotein E
160656_i_at	0.02781	0.000409	6.47872	0.57808	2.64696	Fem1b	feminization 1 homolog b (C. elegans)
95286_at	0.02781	0.000412	6.47234	0.57213	1.59954	Clu	clusterin
96553_at	0.02781	0.000415	6.46297	0.5634	2.7683	Gpr65	G-protein coupled receptor 65
103723_at	0.02781	0.000417	6.4591	0.55978	2.67024	Il13ra1	interleukin 13 receptor, alpha 1
103662_at	0.02781	0.000418	6.45604	0.55693	2.47629	Ncf4	neutrophil cytosolic factor 4
95118_r_at	0.02781	0.000421	6.44792	0.54934	1.89223	Kif22	kinesin family member 22
92471_i_at	0.02781	0.000424	6.44037	0.54228	3.54713	Slfn2	schlafen 2
92217_s_at	0.02781	0.000427	6.43236	0.53478	4.6376	Lilrb4a///Lilr4b	leukocyte immunoglobulin-like receptor, subfamily B, member 4A///leukocyte immunoglobulin-like receptor, subfamily B, member 4B
98465_f_at	0.02781	0.000427	6.43152	0.53399	2.38584	Ifi204	interferon activated gene 204
103571_at	0.02781	0.000428	6.43073	0.53325	3.34472	Lst1	leukocyte specific transcript 1
97162_at	0.02847	0.000448	6.37908	0.48469	2.31047
103993_at	0.02847	0.000449	6.37622	0.48199	2.4909	Spsb2	splA/ryanodine receptor domain and SOCS box containing 2
160862_at	0.02847	0.00045	-6.37499	0.48083	-2.31417	Ptp4a3	protein tyrosine phosphatase 4a3
93041_at	0.02847	0.000451	6.37316	0.4791	1.8945	Mcm4	minichromosome maintenance complex component 4
103699_i_at	0.02847	0.000451	-6.37134	0.47738	-1.79617	Frat2	frequently rearranged in advanced T cell lymphomas 2
97421_at	0.02903	0.000463	6.34457	0.45205	2.95513	Smc2	structural maintenance of chromosomes 2
160973_at	0.02905	0.000465	6.3384	0.44619	2.03634	C330027C09Rik	RIKEN cDNA C330027C09 gene
160082_s_at	0.02911	0.000469	6.3308	0.43898	1.77083	Arf4	ADP-ribosylation factor 4
101578_f_at	0.02921	0.000473	6.3217	0.43033	1.88912	Actb	actin, beta
AFFX-MURINE_b1_at	0.03004	0.000488	6.28622	0.39651	1.55998
160311_at	0.03031	0.000495	6.27136	0.3823	2.65036	Plxnb2	plexin B2
96056_at	0.03032	0.000498	6.26568	0.37685	1.82432	Rhoc	ras homolog family member C
100621_at	0.03111	0.000513	6.23287	0.34533	1.8285	Rnh1	ribonuclease/angiogenin inhibitor 1
160501_at	0.03137	0.00052	6.21903	0.33201	2.56423	Kif20a	kinesin family member 20A
161856_f_at	0.03221	0.000539	6.18045	0.2947	3.25364	Kif20a	kinesin family member 20A
93290_at	0.03224	0.000542	6.17448	0.2889	2.48408	Pnp	purine-nucleoside phosphorylase
96657_at	0.0324	0.000547	6.16409	0.27881	2.25437	Sat1	spermidine/spermine N1-acetyl transferase 1
161736_r_at	0.03249	0.000552	-6.15605	0.271	-2.62433
102780_at	0.03316	0.000566	6.12967	0.24528	2.14236	Srxn1	sulfiredoxin 1 homolog (S. cerevisiae)
103665_at	0.03326	0.00057	6.12147	0.23728	1.76511	Elovl6	ELOVL family member 6, elongation of long chain fatty acids (yeast)
160667_at	0.03351	0.000577	6.10853	0.22461	2.22494	Evl	Ena-vasodilator stimulated phosphoprotein
162164_f_at	0.03389	0.000586	-6.09199	0.2084	-1.57859	Actn3	actinin alpha 3
101298_g_at	0.03419	0.000596	6.07481	0.19152	2.20086	Ptprc	protein tyrosine phosphatase, receptor type, C
92371_at	0.03419	0.000597	-6.07295	0.18969	-1.76704	Hrc	histidine rich calcium binding protein
103089_at	0.03426	0.000601	6.066	0.18285	2.91117	Cd48	CD48 antigen
104735_at	0.03432	0.00061	6.05014	0.16721	1.90587	Mir5130///Kctd12	microRNA 5130///potassium channel tetramerisation domain containing 12
161181_f_at	0.03432	0.00061	-6.04965	0.16673	-1.5903	Dusp16	dual specificity phosphatase 16
93836_at	0.03432	0.000616	-6.04039	0.15759	-1.85016	Bnip3	BCL2/adenovirus E1B interacting protein 3
101543_f_at	0.03432	0.000616	6.04039	0.15758	2.58767	Tuba1c	tubulin, alpha 1C
104023_at	0.03436	0.000619	6.03406	0.15133	1.94585	Cd300c2	CD300C molecule 2
160308_at	0.03436	0.000622	6.02966	0.14697	1.85776	Msn	moesin
161295_r_at	0.03436	0.000628	6.01892	0.13633	2.76934	Map4k4	mitogen-activated protein kinase kinase kinase kinase 4
92787_at	0.03436	0.000632	6.01252	0.12999	1.9415	Ankrd10	ankyrin repeat domain 10
98906_at	0.03436	0.000633	-6.01065	0.12813	-1.42914	Fbxo9	f-box protein 9
96127_at	0.03436	0.000634	6.01055	0.12803	1.81601	Sgpl1	sphingosine phosphate lyase 1
101964_at	0.03436	0.000636	6.00707	0.12458	2.9637	Tkt	transketolase
160310_at	0.03447	0.000641	5.99912	0.11668	1.4525	Pum3	pumilio RNA-binding family member 3
94784_at	0.03447	0.000645	5.9922	0.1098	2.06981	Iqgap3	IQ motif containing GTPase activating protein 3
98759_f_at	0.03447	0.000647	5.98829	0.10591	2.48854	Gm5620///Tuba1c///Tuba1b///Tuba1a	tubulin, alpha 1B pseudogene///tubulin, alpha 1C///tubulin, alpha 1B///tubulin, alpha 1A
93017_at	0.03447	0.00065	5.98322	0.10086	1.99159	Sdcbp	syndecan binding protein
160159_at	0.03447	0.000651	5.98155	0.0992	3.78028	Gm5593///Ccnb1	predicted gene 5593///cyclin B1
160462_f_at	0.03506	0.000665	5.95945	0.07713	2.21701	Tubb3	tubulin, beta 3 class III
101952_at	0.03506	0.000668	5.9551	0.07279	1.90173	Setd4	SET domain containing 4
93288_at	0.03632	0.000695	5.91388	0.03145	1.6453	Arpc2	actin related protein 2/3 complex, subunit 2
95468_at	0.03632	0.000698	-5.91003	0.02758	-2.0248	Egln1	egl-9 family hypoxia-inducible factor 1
99491_at	0.0368	0.00071	5.89241	0.00982	2.08994	Il10rb	interleukin 10 receptor, beta
101772_r_at	0.03696	0.000716	-5.88375	0.00109	-1.53538	Pcdhac2///Pcdhac1///Pcdha2///Pcdha12///Pcdha9///Pcdha1///Pcdha10///Pcdha11///Pcdha4	protocadherin alpha subfamily C, 2///protocadherin alpha subfamily C, 1///protocadherin alpha 2///protocadherin alpha 12///protocadherin alpha 9///protocadherin alpha 1///protocadherin alpha 10///protocadherin alpha 11///protocadherin alpha 4
102848_f_at	0.03809	0.000741	5.84869	-0.0344	2.06724	2610524H06Rik	RIKEN cDNA 2610524H06 gene
102879_s_at	0.03816	0.000746	5.84248	-0.04071	1.89441	Fcgr1	Fc receptor, IgG, high affinity I
96060_at	0.03887	0.000763	5.81932	-0.06427	1.90518	Serpinb6a	serine (or cysteine) peptidase inhibitor, clade B, member 6a
160829_at	0.03887	0.000766	5.81536	-0.0683	1.98542	Phlda1	pleckstrin homology like domain, family A, member 1
95587_at	0.03906	0.000773	-5.80624	-0.0776	-1.94423	Coq10a	coenzyme Q10A
99799_at	0.03979	0.00079	5.78353	-0.10082	3.01458	Vav1	vav 1 oncogene
104311_at	0.04003	0.000799	5.77252	-0.1121	1.77379	Ubxn4	UBX domain protein 4
100116_at	0.04003	0.000802	5.76871	-0.11601	1.94768	2810417H13Rik	RIKEN cDNA 2810417H13 gene
93323_at	0.04003	0.000809	5.75976	-0.1252	1.53272	Plp2	proteolipid protein 2
160836_at	0.04003	0.000811	5.75748	-0.12755	2.45779	Sema4d	sema domain, immunoglobulin domain (Ig), transmembrane domain (TM) and short cytoplasmic domain, (semaphorin) 4D
162448_f_at	0.04003	0.000811	5.75711	-0.12792	1.37012	Hspb8	heat shock protein 8
160869_at	0.04012	0.000816	-5.75091	-0.1343	-1.46503	Sirt3	sirtuin 3
96623_at	0.04019	0.000823	5.74248	-0.14297	2.98668	Ugcg	UDP-glucose ceramide glucosyltransferase
161739_r_at	0.04019	0.000825	-5.7399	-0.14563	-2.33308	Pola2	polymerase (DNA directed), alpha 2
103421_at	0.04019	0.000827	5.73726	-0.14835	1.7983	Frrs1	ferric-chelate reductase 1
100946_at	0.04019	0.000832	5.73123	-0.15457	4.63658	Hspa1b	heat shock protein 1B
92472_f_at	0.04019	0.000839	5.72324	-0.16281	2.88734	Slfn2	schlafen 2
102957_at	0.04019	0.00084	5.72198	-0.16411	1.71428	Lcp2	lymphocyte cytosolic protein 2
97426_at	0.04019	0.00084	5.72185	-0.16424	2.35639	Emp1	epithelial membrane protein 1
102943_at	0.04031	0.000846	5.71496	-0.17136	2.45186	Atg7	autophagy related 7
93864_s_at	0.0406	0.000859	5.6991	-0.18777	2.62865	Enah	enabled homolog (Drosophila)
99119_at	0.0406	0.000861	5.69709	-0.18986	1.67556	Cfl1	cofilin 1, non-muscle
99669_at	0.0406	0.000861	5.69641	-0.19055	1.95496	Lgals1	lectin, galactose binding, soluble 1
99351_at	0.04065	0.000866	-5.69129	-0.19587	-2.62124	C76132	expressed sequence C76132
99578_at	0.04094	0.000875	5.68043	-0.20713	2.8035	Top2a	topoisomerase (DNA) II alpha
93642_at	0.04106	0.000881	-5.67376	-0.21407	-2.12287	Cers1///Gdf1	ceramide synthase 1///growth differentiation factor 1
92807_at	0.04193	0.000903	5.64905	-0.23978	2.41326	Txn1	thioredoxin 1
97358_at	0.04216	0.000912	-5.63988	-0.24936	-1.55014	Adgrl1	adhesion G protein-coupled receptor L1
103639_at	0.04292	0.000931	5.61848	-0.27174	3.0506	Ifit2	interferon-induced protein with tetratricopeptide repeats 2
101087_r_at	0.04316	0.00094	-5.60933	-0.28133	-1.71418	Cnbp	cellular nucleic acid binding protein
160246_at	0.04337	0.000952	5.59727	-0.29398	2.03437	Tnfaip8	tumor necrosis factor, alpha-induced protein 8
102088_at	0.0434	0.000956	5.593	-0.29847	2.05065	Klf12	Kruppel-like factor 12
95654_at	0.04367	0.000969	5.57937	-0.31281	2.21201	Clic1///Sept9	chloride intracellular channel 1///septin 9
102808_at	0.04367	0.000969	-5.57883	-0.31338	-1.89033	Scn1b	sodium channel, voltage-gated, type I, beta
161294_f_at	0.04367	0.000972	5.57621	-0.31614	1.61244	Clu	clusterin
99457_at	0.04403	0.000988	5.56045	-0.33276	3.16026	Mki67	antigen identified by monoclonal antibody Ki 67
103707_at	0.04403	0.000989	5.55938	-0.33389	2.09954	C3ar1	complement component 3a receptor 1
101708_at	0.04403	0.000995	5.55299	-0.34064	2.6816	Myo1f	myosin IF
100884_at	0.04403	0.001	5.54552	-0.34853	1.67392	Akr1b8	aldo-keto reductase family 1, member B8
100593_at	0.04403	0.00101	5.54267	-0.35155	1.75057	Tnnt2	troponin T2, cardiac
99077_at	0.04403	0.00101	-5.54164	-0.35265	-1.28418	Thra	thyroid hormone receptor alpha
96041_at	0.04403	0.00101	5.54082	-0.35351	2.07909	Gm15453///Rbm3	predicted gene 15453///RNA binding motif protein 3
103056_at	0.04403	0.00101	5.54001	-0.35437	1.47197	Utp18	UTP18 small subunit processome component
104179_at	0.04405	0.00101	5.53613	-0.35848	1.83527	Arf6	ADP-ribosylation factor 6
99366_at	0.04431	0.00102	5.52702	-0.36813	1.969	Pqlc3	PQ loop repeat containing
92567_at	0.04437	0.00103	5.51776	-0.37797	2.40018	Col5a2	collagen, type V, alpha 2
94928_at	0.04437	0.00103	5.51669	-0.3791	1.62847	Tnfrsf1b	tumor necrosis factor receptor superfamily, member 1b
93058_at	0.04437	0.00103	5.51542	-0.38045	1.61021	Eif1a	eukaryotic translation initiation factor 1A
93097_at	0.04438	0.00104	5.51135	-0.38477	2.56126	Arg1	arginase, liver
93276_at	0.04438	0.00104	5.50854	-0.38776	1.86615	Hn1	hematological and neurological expressed sequence 1
96426_at	0.04446	0.00106	5.49434	-0.40288	2.11141	Tmsb4x	thymosin, beta 4, X chromosome
101989_at	0.04446	0.00106	-5.49198	-0.40538	-1.26192	Uqcrc1	ubiquinol-cytochrome c reductase core protein 1
160095_at	0.04446	0.00106	5.48963	-0.4079	1.81755	Lox	lysyl oxidase
93013_at	0.04446	0.00106	5.48843	-0.40917	3.49479	Id2	inhibitor of DNA binding 2
100468_g_at	0.04446	0.00106	5.4884	-0.4092	1.57431	Lyl1	lymphoblastomic leukemia 1
97283_at	0.04446	0.00107	5.48562	-0.41217	2.62342	Dppa3	developmental pluripotency-associated 3
162132_f_at	0.04446	0.00107	-5.48373	-0.41418	-2.64237
94255_g_at	0.0448	0.00108	5.47296	-0.42568	1.44538	Clic4	chloride intracellular channel 4 (mitochondrial)
98002_at	0.0448	0.00108	5.46969	-0.42917	1.67124	Irf8	interferon regulatory factor 8
95855_at	0.04509	0.00109	-5.46027	-0.43925	-1.7015	Mipol1	mirror-image polydactyly 1
98042_at	0.04511	0.0011	5.45665	-0.44313	1.45078	Scpep1	serine carboxypeptidase 1
100708_at	0.04571	0.00112	5.44062	-0.46032	1.51871	Gm12657///Gm6749///H3f3c///Gm10257///H3f3b///H3f3a	predicted gene 12657///predicted pseudogene 6749///H3 histone, family 3C///H3 histone, family 3A pseudogene///H3 histone, family 3B///H3 histone, family 3A
92845_at	0.04588	0.00112	-5.43378	-0.46766	-1.40676	Oxct1	3-oxoacid CoA transferase 1
98026_g_at	0.04591	0.00113	5.42992	-0.47181	1.84081	Evi2a	ecotropic viral integration site 2a
103562_f_at	0.04623	0.00114	5.41999	-0.48248	1.88378	Gm3579///LOC67527	predicted gene 3579///murine leukemia retrovirus
100722_r_at	0.04623	0.00114	-5.41704	-0.48566	-1.97198
94441_at	0.04696	0.00117	5.39875	-0.50537	2.69076	Gpsm3	G-protein signalling modulator 3 (AGS3-like, C. elegans)
160291_at	0.04697	0.00117	5.39547	-0.50891	1.48959	Sec61a1	Sec61 alpha 1 subunit (S. cerevisiae)
100375_i_at	0.04834	0.00121	-5.36409	-0.54287	-2.73206	Igh-VJ558	immunoglobulin heavy chain (J558 family)
103797_at	0.04834	0.00121	5.36149	-0.54569	2.5133	Cdc7	cell division cycle 7 (S. cerevisiae)
160499_at	0.04848	0.00122	5.35558	-0.55211	1.46827	Hsp90b1	heat shock protein 90, beta (Grp94), member 1
101963_at	0.04867	0.00123	5.34689	-0.56155	1.65296	Ctsl	cathepsin L
93639_r_at	0.04887	0.00124	-5.33892	-0.57022	-2.26705	Iglc1	immunoglobulin lambda constant 1
99570_s_at	0.04899	0.00126	5.32765	-0.5825	2.65172	Atp2a2	ATPase, Ca++ transporting, cardiac muscle, slow twitch 2
101695_at	0.04899	0.00126	-5.32636	-0.5839	-1.81093	Eif3e	eukaryotic translation initiation factor 3, subunit E
100948_at	0.04899	0.00126	-5.32501	-0.58537	-1.43394	Ank	progressive ankylosis
92770_at	0.04899	0.00126	5.3244	-0.58604	2.3542	S100a6	S100 calcium binding protein A6 (calcyclin)
97834_g_at	0.04902	0.00126	5.32073	-0.59004	2.70595	Pfkp	phosphofructokinase, platelet
95152_g_at	0.04902	0.00127	5.31742	-0.59365	1.62681	Plekho1	pleckstrin homology domain containing, family O member 1
93061_at	0.04902	0.00127	5.31492	-0.59638	1.55968	Itga7	integrin alpha 7
93308_s_at	0.05002	0.0013	-5.29281	-0.62056	-1.90157	Pcx	pyruvate carboxylase
101807_at	0.05009	0.00131	-5.28844	-0.62534	-1.69117	Magea4	melanoma antigen, family A, 4
101028_i_at	0.05018	0.00132	-5.28162	-0.63282	-2.11064	Actc1	actin, alpha, cardiac muscle 1
103040_at	0.05018	0.00132	5.28102	-0.63348	3.57826	Cd83	CD83 antigen
101901_at	0.05035	0.00133	5.27361	-0.64161	1.64421	Mpdu1	mannose-P-dolichol utilization defect 1
103394_at	0.05035	0.00133	5.27205	-0.64333	2.18761	Fxyd5	FXYD domain-containing ion transport regulator 5
161215_at	0.0505	0.00134	5.26505	-0.65102	3.11245	Chrng	cholinergic receptor, nicotinic, gamma polypeptide
94940_at	0.0505	0.00134	-5.26176	-0.65463	-1.23801	Mccc1	methylcrotonoyl-Coenzyme A carboxylase 1 (alpha)
92356_at	0.0505	0.00135	5.25928	-0.65736	2.15387	Ptpn22	protein tyrosine phosphatase, non-receptor type 22 (lymphoid)
92877_at	0.0505	0.00135	5.2557	-0.6613	2.04765	Tgfbi	transforming growth factor, beta induced
96703_at	0.0505	0.00135	5.25481	-0.66228	2.05637	Maged1	melanoma antigen, family D, 1
92610_at	0.05063	0.00136	5.24957	-0.66805	1.91735	Nelfe	negative elongation factor complex member E, Rdbp
93646_at	0.05162	0.00139	5.22848	-0.69132	2.51085	Gm4887///Twf1	predicted gene 4887///twinfilin actin binding protein 1
161746_i_at	0.05192	0.00141	5.21978	-0.70094	2.30673	Brix1	BRX1, biogenesis of ribosomes
98527_at	0.05192	0.00141	-5.21735	-0.70362	-1.5713	Eci1	enoyl-Coenzyme A delta isomerase 1
160781_r_at	0.05207	0.00142	5.21191	-0.70964	2.84876	Unc93b1	unc-93 homolog B1 (C. elegans)
97580_at	0.05277	0.00145	-5.1937	-0.72983	-2.04267	Trpc5	transient receptor potential cation channel, subfamily C, member 5
93608_at	0.05277	0.00145	5.19294	-0.73067	1.26624	Ebi3	Epstein-Barr virus induced gene 3
102884_at	0.05277	0.00145	5.19104	-0.73278	2.7139	Inpp5d	inositol polyphosphate-5-phosphatase D
99849_at	0.05301	0.00146	5.18169	-0.74317	2.68767	Wdr92	WD repeat domain 92
104180_at	0.05301	0.00147	-5.17763	-0.74769	-1.34446	Rac3	RAS-related C3 botulinum substrate 3
95529_at	0.05301	0.00147	5.17696	-0.74844	2.47929	Dbnl	drebrin-like
98007_at	0.05301	0.00147	-5.17582	-0.7497	-1.51668	Rps6ka2	ribosomal protein S6 kinase, polypeptide 2
101521_at	0.05312	0.00148	5.1694	-0.75685	2.05991	Birc5	baculoviral IAP repeat-containing 5
160376_at	0.05312	0.00148	-5.16842	-0.75794	-1.39181	Trp53inp2	transformation related protein 53 inducible nuclear protein 2
93330_at	0.0532	0.00149	-5.16406	-0.7628	-1.59968	Aqp1	aquaporin 1
94232_at	0.0532	0.0015	5.16106	-0.76614	2.05413	Ccnd1	cyclin D1
93037_i_at	0.0532	0.0015	5.15803	-0.76951	1.71039	Anxa1	annexin A1
100681_f_at	0.0532	0.0015	-5.15605	-0.77173	-1.26696	Klk1b1///Klk1b2-ps	kallikrein 1-related peptidase b1///kallikrein 1-related peptidase b2, pseudogene
101653_f_at	0.0532	0.00151	5.15301	-0.77512	2.03235	H2-D4	histocompatibility 2, D region locus 4
161045_at	0.0532	0.00151	5.15109	-0.77726	1.50984	Lrrn1	leucine rich repeat protein 1, neuronal
162206_f_at	0.05385	0.00154	5.13705	-0.79296	1.60662	Socs3	suppressor of cytokine signaling 3
100888_at	0.05387	0.00154	-5.13414	-0.79621	-2.8528	Sorl1	sortilin-related receptor, LDLR class A repeats-containing
104220_at	0.0541	0.00156	-5.12345	-0.80818	-1.41568	Smad6	SMAD family member 6
96801_at	0.0541	0.00156	-5.12311	-0.80856	-1.69538	Ak1	adenylate kinase 1
160139_at	0.0541	0.00156	5.12056	-0.81142	1.50613	Hspb8	heat shock protein 8
96605_at	0.0541	0.00157	5.11773	-0.81459	2.93309	Tmem176a	transmembrane protein 176A
101906_at	0.0541	0.00157	5.11639	-0.8161	1.53498	Smc4	structural maintenance of chromosomes 4
98402_at	0.0541	0.00157	5.11463	-0.81807	1.32792	Macf1	microtubule-actin crosslinking factor 1
102123_at	0.05415	0.00158	5.11059	-0.82261	2.74407	Lipa	lysosomal acid lipase A
96298_f_at	0.05415	0.00158	5.10858	-0.82487	1.72753	Dynll1	dynein light chain LC8-type 1
100522_s_at	0.05437	0.00159	5.10232	-0.83189	1.26135	Wbp5	WW domain binding protein 5
162282_f_at	0.05443	0.0016	-5.09865	-0.83603	-1.84124	Tyro3	TYRO3 protein tyrosine kinase 3
92232_at	0.0547	0.00162	5.08858	-0.84735	2.04006	Socs3	suppressor of cytokine signaling 3
160156_at	0.0547	0.00163	5.08227	-0.85446	1.2531	Fam49b	family with sequence similarity 49, member B
97469_at	0.0547	0.00163	-5.0812	-0.85566	-1.47022	Krtap3-2///Krtap3-3	keratin associated protein 3-2///keratin associated protein 3-3
101059_at	0.0547	0.00163	5.07963	-0.85743	1.342	Ndn	necdin
102280_at	0.0547	0.00163	5.07855	-0.85865	1.93685	Pcdh7	protocadherin 7
160202_at	0.0547	0.00164	5.07493	-0.86273	1.51355	Atp6ap2	ATPase, H+ transporting, lysosomal accessory protein 2
94370_at	0.0547	0.00164	-5.07469	-0.86301	-2.67282	Oit1	oncoprotein induced transcript 1
96603_at	0.0547	0.00164	5.07403	-0.86375	1.64009	Qsox1	quiescin Q6 sulfhydryl oxidase 1
94881_at	0.05479	0.00165	5.07006	-0.86823	2.70778	Cdkn1a	cyclin-dependent kinase inhibitor 1A (P21)
92975_at	0.05481	0.00166	5.06354	-0.87559	2.86489	Sh3bp2	SH3-domain binding protein 2
103570_at	0.05481	0.00166	5.06307	-0.87613	2.4663	C1qtnf3	C1q and tumor necrosis factor related protein 3
161948_f_at	0.05481	0.00166	5.06242	-0.87686	3.50574
101029_f_at	0.05495	0.00167	-5.0576	-0.88231	-1.31557	Actc1	actin, alpha, cardiac muscle 1
103961_s_at	0.05532	0.00169	5.0489	-0.89215	2.24545	Dntt	deoxynucleotidyltransferase, terminal
96191_at	0.05537	0.00169	-5.04565	-0.89584	-1.30183	Arfgef1	ADP-ribosylation factor guanine nucleotide-exchange factor 1(brefeldin A-inhibited)
100607_at	0.05585	0.00171	5.03528	-0.90758	1.82059	Pld3	phospholipase D family, member 3
95708_at	0.0562	0.00173	5.02458	-0.91973	1.46955	Serp1	stress-associated endoplasmic reticulum protein 1
103503_at	0.0562	0.00174	5.02236	-0.92225	1.716	Plcg2	phospholipase C, gamma 2
95858_at	0.0562	0.00174	5.0223	-0.92232	2.10731
101502_at	0.05631	0.00175	5.01788	-0.92734	2.17328	Tgif1	TGFB-induced factor homeobox 1
161753_f_at	0.05631	0.00175	-5.01505	-0.93055	-1.23054	Gpd1	glycerol-3-phosphate dehydrogenase 1 (soluble)
94125_at	0.05631	0.00175	-5.01335	-0.93249	-1.14064	Mpzl2	myelin protein zero-like 2
101134_at	0.05652	0.00177	-5.00611	-0.94073	-1.85468	Gcap8	granule cell antiserum positive 8
101351_at	0.05652	0.00177	5.00375	-0.94342	1.9672	Vmn2r61	vomeronasal 2, receptor 61
104573_at	0.05652	0.00178	5.00171	-0.94574	1.46965	Bola2	bolA-like 2 (E. coli)
94786_at	0.05652	0.00178	-5.00054	-0.94707	-1.94734
92866_at	0.05654	0.00178	4.99783	-0.95016	2.80538	H2-Aa	histocompatibility 2, class II antigen A, alpha
103614_at	0.05655	0.00179	4.99338	-0.95524	1.23277	Nfkb2	nuclear factor of kappa light polypeptide gene enhancer in B cells 2, p49/p100
93572_at	0.05655	0.0018	-4.99054	-0.95848	-1.47405	Ndufs1	NADH dehydrogenase (ubiquinone) Fe-S protein 1
94792_at	0.05655	0.0018	4.98774	-0.96167	2.54429	Msr1	macrophage scavenger receptor 1
104420_at	0.05655	0.0018	-4.98726	-0.96222	-1.90716	Nos2	nitric oxide synthase 2, inducible
100718_at	0.05655	0.00181	4.98618	-0.96345	1.9487	LOC102632565///Gm15466///Ptma	uncharacterized LOC102632565///predicted gene 15466///prothymosin alpha
161752_r_at	0.05685	0.00182	-4.979	-0.97166	-1.32821	Cx3cl1	chemokine (C-X3-C motif) ligand 1
98538_at	0.0571	0.00183	-4.97264	-0.97893	-1.16375	2610507B11Rik	RIKEN cDNA 2610507B11 gene
99126_at	0.05833	0.00188	4.95021	-1.00462	1.24398	Xist	inactive X specific transcripts
100138_f_at	0.05833	0.00188	4.94871	-1.00634	1.81182	Rbm14	RNA binding motif protein 14
97538_at	0.05841	0.00189	4.9452	-1.01037	1.61527	Gusb	glucuronidase, beta
96049_at	0.05843	0.0019	4.9425	-1.01347	1.66229	Bgn	biglycan
93360_at	0.0585	0.0019	4.93918	-1.01728	1.8494	Pmm1	phosphomannomutase 1
162181_f_at	0.05871	0.00191	4.93377	-1.0235	1.59576	Fcer1g	Fc receptor, IgE, high affinity I, gamma polypeptide
100467_at	0.05871	0.00192	4.9295	-1.02841	1.99627	Lyl1	lymphoblastomic leukemia 1
98025_at	0.05871	0.00192	4.92875	-1.02927	4.42591	Evi2a	ecotropic viral integration site 2a
96321_at	0.05871	0.00193	-4.92708	-1.03119	-1.25911	Ndufa9	NADH dehydrogenase (ubiquinone) 1 alpha subcomplex, 9
99566_at	0.05928	0.00195	-4.91507	-1.04503	-1.36067	Tpi1	triosephosphate isomerase 1
102766_at	0.05928	0.00196	4.91372	-1.04658	1.87111	Mycbp	MYC binding protein
102332_at	0.05946	0.00197	-4.90814	-1.05302	-1.37581	Ulk1	unc-51 like kinase 1
101969_at	0.05946	0.00197	4.90658	-1.05481	1.72386	Nbl1	neuroblastoma, suppression of tumorigenicity 1
103646_at	0.05962	0.00198	-4.90159	-1.06058	-1.41255	Crat	carnitine acetyltransferase
160356_at	0.05962	0.00199	4.89909	-1.06347	1.28754	Cmpk1	cytidine monophosphate (UMP-CMP) kinase 1
102763_at	0.05962	0.00199	-4.89766	-1.06512	-2.13843	Plin4	perilipin 4
101130_at	0.06038	0.00203	4.88182	-1.08344	1.3953	Col1a2	collagen, type I, alpha 2
162472_f_at	0.06038	0.00203	-4.88181	-1.08345	-1.90836	Gast	gastrin
93324_at	0.06043	0.00203	4.87896	-1.08675	1.49731	Zfp36l1	zinc finger protein 36, C3H type-like 1
102292_at	0.06043	0.00204	4.87576	-1.09046	2.28969	Gadd45a	growth arrest and DNA-damage-inducible 45 alpha
104671_at	0.06043	0.00204	4.87463	-1.09177	2.08251	Ampd3	adenosine monophosphate deaminase 3
97424_at	0.06049	0.00205	4.87133	-1.09559	1.22685	Arl6ip5	ADP-ribosylation factor-like 6 interacting protein 5
161104_at	0.06049	0.00205	4.86938	-1.09785	1.50549	2018-09-10	septin 10
102426_at	0.06054	0.00206	-4.86653	-1.10116	-1.20587	Casq1	calsequestrin 1
103861_s_at	0.06073	0.00207	4.86168	-1.10679	1.2331	Ubfd1	ubiquitin family domain containing 1
96331_at	0.06086	0.00208	4.85687	-1.11237	1.43987	Snx2	sorting nexin 2
94358_at	0.06086	0.00209	-4.85541	-1.11407	-1.46709	Spink4	serine peptidase inhibitor, Kazal type 4
95137_at	0.06138	0.00211	4.84572	-1.12534	1.42297	Tmem97	transmembrane protein 97
99080_at	0.06158	0.00212	-4.84071	-1.13117	-1.60891	Ccdc6	coiled-coil domain containing 6
92558_at	0.06188	0.00214	4.83413	-1.13883	1.63966	Vcam1	vascular cell adhesion molecule 1
93501_f_at	0.06201	0.00215	-4.83021	-1.1434	-1.33765	Sucla2	succinate-Coenzyme A ligase, ADP-forming, beta subunit
103667_at	0.06202	0.00215	4.82705	-1.14709	2.22011	Atp13a3	ATPase type 13A3
94534_at	0.06202	0.00216	-4.82496	-1.14952	-1.34753	Idh3a	isocitrate dehydrogenase 3 (NAD+) alpha
104172_at	0.06202	0.00216	4.8239	-1.15076	1.70269	Folr2	folate receptor 2 (fetal)
97824_at	0.0627	0.00219	4.81024	-1.16671	2.00885	Nhp2	NHP2 ribonucleoprotein
99779_at	0.0627	0.0022	-4.8067	-1.17085	-1.43756	Zyg11b	zyg-ll family member B, cell cycle regulator
95688_at	0.0627	0.0022	4.80647	-1.17112	1.19834	Degs1	delta(4)-desaturase, sphingolipid 1
103218_at	0.0627	0.0022	4.80581	-1.17189	2.03008	Slc10a3	solute carrier family 10 (sodium/bile acid cotransporter family), member 3
161372_f_at	0.06363	0.00224	4.79063	-1.18967	1.43977	Hnrnpdl	heterogeneous nuclear ribonucleoprotein D-like
92512_g_at	0.06386	0.00226	-4.78421	-1.19719	-2.01521	Aanat	arylalkylamine N-acetyltransferase
97347_at	0.06386	0.00226	-4.78333	-1.19823	-1.1934	Ltbp4	latent transforming growth factor beta binding protein 4
101489_at	0.06395	0.00227	-4.78008	-1.20203	-1.35495	Amd2///Amd1	S-adenosylmethionine decarboxylase 2///S-adenosylmethionine decarboxylase 1
102031_at	0.06452	0.00229	4.77006	-1.2138	1.72571	Rnaseh1	ribonuclease H1
161171_at	0.06452	0.0023	-4.76755	-1.21675	-1.81613	Dusp8	dual specificity phosphatase 8
160107_at	0.06452	0.0023	4.76605	-1.21852	1.25088	Hprt	hypoxanthine guanine phosphoribosyl transferase
101970_at	0.06477	0.00232	-4.76065	-1.22487	-1.21008	Lrig1	leucine-rich repeats and immunoglobulin-like domains 1
93738_at	0.06496	0.00233	4.756	-1.23034	1.93586	Slc2a1	solute carrier family 2 (facilitated glucose transporter), member 1
92999_at	0.06501	0.00234	-4.75343	-1.23337	-1.3879	Six4	sine oculis-related homeobox 4
160487_at	0.06521	0.00236	4.7455	-1.24271	1.67275	Myl4	myosin, light polypeptide 4
92831_at	0.06521	0.00236	4.74408	-1.24439	1.34539	Sfxn1	sideroflexin 1
97473_at	0.06521	0.00238	4.73863	-1.25082	2.20566	Tspan4	tetraspanin 4
104214_at	0.06521	0.00238	4.73625	-1.25363	1.23886	Slc7a8	solute carrier family 7 (cationic amino acid transporter, y+ system), member 8
93509_at	0.06521	0.00239	-4.73529	-1.25476	-1.27926	Ube2b	ubiquitin-conjugating enzyme E2B
95434_at	0.06521	0.00239	4.73424	-1.256	1.15362	Arpc3	actin related protein 2/3 complex, subunit 3
95746_at	0.06521	0.00239	4.73356	-1.25681	1.58903	Atp6v1a	ATPase, H+ transporting, lysosomal V1 subunit A
101445_at	0.06521	0.00239	4.73263	-1.2579	1.52958	Dnmt1	DNA methyltransferase (cytosine-5) 1
93593_f_at	0.06521	0.0024	4.73123	-1.25955	1.67834	Emp3	epithelial membrane protein 3
98072_r_at	0.06521	0.0024	4.73101	-1.25981	4.13374	Dck	deoxycytidine kinase
92790_at	0.06568	0.00243	4.71955	-1.27337	1.18498	Kpna2	karyopherin (importin) alpha 2
97811_at	0.06568	0.00243	4.71924	-1.27374	2.53001	Arfgap3	ADP-ribosylation factor GTPase activating protein 3
94817_at	0.06568	0.00243	4.71819	-1.27497	1.36345	Serpinh1	serine (or cysteine) peptidase inhibitor, clade H, member 1
161225_r_at	0.06568	0.00244	-4.71697	-1.27642	-2.97565	Cry1	cryptochrome 1 (photolyase-like)
95471_at	0.06615	0.00246	4.70862	-1.28631	1.34712	Cdkn1c	cyclin-dependent kinase inhibitor 1C (P57)
94840_at	0.06615	0.00246	4.70691	-1.28833	1.30398	Hexa	hexosaminidase A
92710_at	0.06652	0.00248	-4.69997	-1.29656	-1.53852	Arhgef28	Rho guanine nucleotide exchange factor (GEF) 28
93975_at	0.06661	0.00249	4.69569	-1.30164	1.42065	Errfi1	ERBB receptor feedback inhibitor 1
100614_at	0.06661	0.0025	-4.69507	-1.30237	-1.23298	Mb	myoglobin
93829_at	0.06667	0.0025	4.69239	-1.30556	1.38499	Ptbp3	polypyrimidine tract binding protein 3
94531_at	0.06681	0.00251	-4.68854	-1.31013	-1.2937	Coq9	coenzyme Q9
95952_at	0.06693	0.00253	-4.68429	-1.31518	-1.36288	Wnk2	WNK lysine deficient protein kinase 2
99835_at	0.06693	0.00253	4.68329	-1.31637	2.97577	Fosl1	fos-like antigen 1
103598_at	0.06708	0.00254	4.67948	-1.3209	1.14042	Dhx9	DEAH (Asp-Glu-Ala-His) box polypeptide 9
97942_g_at	0.06759	0.00257	4.66979	-1.33242	1.59455	Capn6	calpain 6
92315_at	0.06759	0.00258	4.66695	-1.33582	1.38811	Slfn4	schlafen 4
92362_at	0.06759	0.00258	-4.6657	-1.33731	-1.4168	Dusp8	dual specificity phosphatase 8
161497_f_at	0.06759	0.00258	4.66529	-1.33779	1.67916	Itga7	integrin alpha 7
160321_at	0.06768	0.00259	-4.66182	-1.34193	-1.19081	Zfand5	zinc finger, AN1-type domain 5
96357_at	0.06768	0.0026	4.66045	-1.34356	1.37748	Gm5637///Arpc1b	predicted pseudogene 5637///actin related protein 2/3 complex, subunit 1B
100962_at	0.06774	0.00261	4.65679	-1.34793	1.32448	Nab2	Ngfi-A binding protein 2
95978_at	0.06774	0.00261	4.65608	-1.34878	3.22557	Atp13a3	ATPase type 13A3
97155_at	0.06807	0.00263	-4.64988	-1.35617	-1.82699	Mstn	myostatin
92918_at	0.06819	0.00264	4.64489	-1.36214	1.11374	F7	coagulation factor VII
98587_at	0.06819	0.00264	4.64468	-1.36238	1.07728	Nap1l1	nucleosome assembly protein 1-like 1
98469_at	0.06833	0.00266	4.64022	-1.36772	1.47521	Aurkb	aurora kinase B
101015_s_at	0.06833	0.00266	4.63933	-1.36878	2.05598	Ifnar2	interferon (alpha and beta) receptor 2
99632_at	0.06845	0.00267	4.63595	-1.37283	1.17251	Mad2l1	MAD2 mitotic arrest deficient-like 1
101691_s_at	0.06891	0.00269	4.62825	-1.38203	1.4982	C77405	expressed sequence C77405
92611_at	0.06891	0.0027	4.62648	-1.38416	1.28898	Caprin1	cell cycle associated protein 1
104098_at	0.06928	0.00272	-4.62006	-1.39185	-1.37596	Pxmp2	peroxisomal membrane protein 2
96865_at	0.06932	0.00273	4.61768	-1.3947	1.74226	Marcks	myristoylated alanine rich protein kinase C substrate
95705_s_at	0.06988	0.00276	4.60765	-1.40673	1.68433	Actb	actin, beta
100068_at	0.06988	0.00276	-4.60717	-1.40731	-1.98723	Aldh1a1	aldehyde dehydrogenase family 1, subfamily A1
160255_at	0.06994	0.00277	4.60454	-1.41046	1.43622	Ahnak	AHNAK nucleoprotein (desmoyokin)
102936_at	0.07007	0.00279	4.59776	-1.41862	2.73394	B4galt6	UDP-Gal:betaGlcNAc beta 1,4-galactosyltransferase, polypeptide 6
160171_f_at	0.07007	0.00279	4.59631	-1.42036	1.1402	Acot9	acyl-CoA thioesterase 9
95069_at	0.07007	0.0028	4.59561	-1.4212	1.82142	Ssrp1	structure specific recognition protein 1
93924_f_at	0.07007	0.0028	4.59458	-1.42244	1.50999	Tuba3b///Tuba3a	tubulin, alpha 3B///tubulin, alpha 3A
96562_at	0.07007	0.0028	4.59302	-1.42432	1.95673	Slc11a1	solute carrier family 11 (proton-coupled divalent metal ion transporters), member 1
101019_at	0.07007	0.00281	4.59167	-1.42594	1.4576	Ctsc	cathepsin C
97838_at	0.07007	0.00281	4.59011	-1.42783	1.1756	Snhg1	small nucleolar RNA host gene 1
95150_at	0.07007	0.00282	4.58892	-1.42925	2.56967	Plekho1	pleckstrin homology domain containing, family O member 1
104389_at	0.07015	0.00283	4.58535	-1.43354	1.72903	1700017B05Rik	RIKEN cDNA 1700017B05 gene
98958_at	0.07015	0.00283	4.58386	-1.43534	1.5767	Eny2	enhancer of yellow 2 homolog (Drosophila)
160305_at	0.07015	0.00284	4.58272	-1.43672	1.19827	Psmd11	proteasome (prosome, macropain) 26S subunit, non-ATPase, 11
93513_at	0.07016	0.00284	-4.58085	-1.43897	-1.47358	Rpl35a	ribosomal protein L35A
99926_at	0.07023	0.00285	-4.57836	-1.44198	-1.21851	Pigr	polymeric immunoglobulin receptor
100059_at	0.07029	0.00286	4.57442	-1.44672	2.11243	Cyba	cytochrome b-245, alpha polypeptide
95546_g_at	0.07029	0.00287	4.57413	-1.44707	2.66699	Igf1	insulin-like growth factor 1
92188_s_at	0.07034	0.00287	4.5718	-1.44989	1.74458	Fes	feline sarcoma oncogene
98633_at	0.07068	0.0029	4.56428	-1.45896	1.13552	Tmem43	transmembrane protein 43
104607_at	0.07068	0.0029	-4.563	-1.46051	-1.29929	Rtn2	reticulon 2 (Z-band associated protein)
97889_at	0.07068	0.00291	4.56165	-1.46214	2.46258	Fabp2	fatty acid binding protein 2, intestinal
94481_at	0.07068	0.00291	-4.55938	-1.46487	-1.39608	Ugp2	UDP-glucose pyrophosphorylase 2
92539_at	0.07068	0.00292	4.55752	-1.46713	2.03781	S100a10	S100 calcium binding protein A10 (calpactin)
98580_at	0.07068	0.00292	-4.5574	-1.46726	-1.1205	Ppm1a	protein phosphatase 1A, magnesium dependent, alpha isoform
98435_at	0.07108	0.00294	-4.5509	-1.47512	-1.35939	Adssl1	adenylosuccinate synthetase like 1
102986_at	0.07136	0.00298	4.54041	-1.48782	1.72275	Myod1	myogenic differentiation 1
92237_at	0.07136	0.00298	-4.54031	-1.48795	-1.7906	Rxrg	retinoid X receptor gamma
99622_at	0.07136	0.00299	4.53831	-1.49037	1.09628	Klf4	Kruppel-like factor 4 (gut)
98102_at	0.07136	0.003	-4.53539	-1.49391	-1.26281	Pdha1	pyruvate dehydrogenase E1 alpha 1
94193_at	0.07136	0.003	-4.53498	-1.4944	-2.28521	Kcna7	potassium voltage-gated channel, shaker-related subfamily, member 7
101191_at	0.07136	0.003	4.53481	-1.49461	1.23282	Doc2b	double C2, beta
161632_r_at	0.07136	0.003	-4.53428	-1.49525	-2.5715	Phf7	PHD finger protein 7
97200_f_at	0.07136	0.003	4.53324	-1.49651	1.19148	Snrpe	small nuclear ribonucleoprotein E
103526_at	0.07136	0.00301	-4.53129	-1.49888	-1.22726	Padi2	peptidyl arginine deiminase, type II
95445_at	0.07136	0.00301	-4.53029	-1.50009	-1.12079	4833439L19Rik	RIKEN cDNA 4833439L19 gene
93780_at	0.07136	0.00302	-4.52918	-1.50144	-1.4682	Acot13	acyl-CoA thioesterase 13
92295_at	0.07144	0.00304	4.52392	-1.50782	2.00053	Sema3e	sema domain, immunoglobulin domain (Ig), short basic domain, secreted, (semaphorin) 3E
100909_at	0.07144	0.00304	-4.52344	-1.5084	-1.45201	Prss8	protease, serine 8 (prostasin)
93483_at	0.07144	0.00304	4.52337	-1.50849	1.23735	Hck	hemopoietic cell kinase
101311_at	0.07151	0.00305	-4.52077	-1.51164	-1.57291	Tcrb-J	T cell receptor beta, joining region
102852_at	0.07151	0.00305	4.5192	-1.51355	1.281	Cdh2	cadherin 2
160496_s_at	0.07154	0.00306	4.51728	-1.51589	1.39886	Mcm3	minichromosome maintenance complex component 3
160612_at	0.07212	0.00309	4.5075	-1.52777	1.559	Abcg1	ATP-binding cassette, sub-family G (WHITE), member 1
162269_at	0.07212	0.0031	-4.50694	-1.52846	-1.27706	Smyd2	SET and MYND domain containing 2
98107_at	0.07212	0.0031	4.50546	-1.53025	2.07551	Coro1c	coronin, actin binding protein 1C
94953_at	0.0729	0.00314	4.49457	-1.54352	2.00616	Racgap1	Rac GTPase-activating protein 1
162341_r_at	0.07325	0.00316	4.48889	-1.55044	1.48661	Gm6644///Akr1b3	Akr1b3 pseudogene///aldo-keto reductase family 1, member B3 (aldose reductase)
95064_at	0.07365	0.00318	-4.48255	-1.55817	-1.21047	Acaa2	acetyl-Coenzyme A acyltransferase 2 (mitochondrial 3-oxoacyl-Coenzyme A thiolase)
92607_at	0.07429	0.00322	4.47355	-1.56916	1.80598	Mest	mesoderm specific transcript
100356_at	0.07436	0.00323	-4.46964	-1.57394	-1.1653	Gprasp1	G protein-coupled receptor associated sorting protein 1
161000_i_at	0.07436	0.00323	4.4695	-1.5741	2.88788	Nusap1	nucleolar and spindle associated protein 1
97305_at	0.07444	0.00324	4.46704	-1.57712	1.41944	Nip7	NIP7, nucleolar pre-rRNA processing protein
96344_at	0.07458	0.00325	-4.46381	-1.58107	-1.16061	Eno3	enolase 3, beta muscle
95721_at	0.07523	0.00329	-4.45477	-1.59213	-1.24597	Mapkapk2	MAP kinase-activated protein kinase 2
95943_at	0.0754	0.0033	-4.45135	-1.59632	-1.03508
161361_s_at	0.07544	0.00331	4.4493	-1.59884	1.76517	Tnnt1	troponin T1, skeletal, slow
160295_at	0.07563	0.00333	-4.44389	-1.60546	-1.32438	Slc25a11	solute carrier family 25 (mitochondrial carrier oxoglutarate carrier), member 11
96205_at	0.07563	0.00333	-4.44311	-1.60642	-1.58537	Sh3bgr	SH3-binding domain glutamic acid-rich protein
161534_f_at	0.07563	0.00334	-4.4425	-1.60717	-1.24149	Gucd1	guanylyl cyclase domain containing 1
104370_s_at	0.07586	0.00335	-4.43828	-1.61235	-1.10321	Krt6a	keratin 6A
102195_at	0.07591	0.00336	4.43616	-1.61496	1.35621	Map4k4	mitogen-activated protein kinase kinase kinase kinase 4
95657_f_at	0.07591	0.00337	4.43462	-1.61684	1.29795	Nop16	NOP16 nucleolar protein
104431_at	0.076	0.00338	-4.43182	-1.62028	-1.08042	Prkcq	protein kinase C, theta
103671_at	0.076	0.00338	4.43056	-1.62183	1.43449	Htatip2	HIV-1 Tat interactive protein 2
160995_at	0.07607	0.00339	-4.4282	-1.62473	-1.18356	Repin1	replication initiator 1
99191_at	0.07625	0.00341	4.42462	-1.62913	1.12291	Eid1	EP300 interacting inhibitor of differentiation 1
103001_at	0.07641	0.00342	-4.42135	-1.63315	-1.29313	Vegfb	vascular endothelial growth factor B
94929_at	0.07641	0.00343	4.41987	-1.63497	1.68756	Ptpn1	protein tyrosine phosphatase, non-receptor type 1
95639_at	0.07657	0.00344	4.41601	-1.63973	3.16972	Chrng	cholinergic receptor, nicotinic, gamma polypeptide
102213_at	0.07657	0.00345	4.41329	-1.64307	1.33436	Xirp1	xin actin-binding repeat containing 1
103964_at	0.07657	0.00345	-4.41301	-1.64342	-1.17422	Esrra	estrogen related receptor, alpha
161674_i_at	0.07657	0.00346	-4.41196	-1.64471	-1.149
101065_at	0.07668	0.00347	4.40928	-1.648	1.18565	Pcna	proliferating cell nuclear antigen
94853_at	0.07701	0.00349	4.40377	-1.6548	1.23291	Gnb1	guanine nucleotide binding protein (G protein), beta 1
96544_at	0.07701	0.00351	-4.39923	-1.6604	-2.47592	AA672641	expressed sequence AA672641
100017_at	0.07701	0.00351	4.39913	-1.66052	1.51895	Mybph	myosin binding protein H
101468_at	0.07701	0.00352	4.39567	-1.66479	2.63883	Cfp	complement factor properdin
93685_at	0.07701	0.00353	-4.39484	-1.66581	-2.20011	1810013L24Rik	RIKEN cDNA 1810013L24 gene
100050_at	0.07701	0.00353	4.39433	-1.66645	1.52542	Id1	inhibitor of DNA binding 1
98331_at	0.07701	0.00353	4.39392	-1.66695	1.89963	Col3a1	collagen, type III, alpha 1
92353_at	0.07701	0.00353	-4.39358	-1.66737	-1.08395	Klk6	kallikrein related-peptidase 6
100300_at	0.07701	0.00354	4.39211	-1.66919	2.39374	Cybb	cytochrome b-245, beta polypeptide
103415_at	0.07746	0.00357	4.38522	-1.6777	1.21438	Wrnip1	Werner helicase interacting protein 1
94907_f_at	0.07746	0.00357	-4.38417	-1.67899	-1.20867	Fmc1	formation of mitochondrial complex V assembly factor 1
96900_at	0.07751	0.00358	-4.38221	-1.68142	-1.12541	Chchd10	coiled-coil-helix-coiled-coil-helix domain containing 10
102344_s_at	0.07754	0.00359	-4.38039	-1.68367	-1.78483	Tcea3	transcription elongation factor A (SII), 3
96311_at	0.07769	0.0036	-4.37728	-1.68751	-1.06097	Mbp	myelin basic protein
94179_at	0.07811	0.00363	4.37121	-1.69502	1.21036	Dach1	dachshund 1 (Drosophila)
94624_at	0.07817	0.00364	-4.36907	-1.69767	-1.87869	Tsks	testis-specific serine kinase substrate
97287_at	0.07835	0.00366	-4.36399	-1.70396	-1.99153	Pdzk1	PDZ domain containing 1
102830_at	0.07835	0.00367	-4.36251	-1.70579	-1.14541	Cd86	CD86 antigen
160866_at	0.07835	0.00367	-4.36181	-1.70667	-1.25487	Dffa	DNA fragmentation factor, alpha subunit
92848_at	0.07835	0.00367	-4.36082	-1.70789	-1.13244	Oat	ornithine aminotransferase
98352_r_at	0.07835	0.00368	-4.35993	-1.709	-1.08421	Sstr2	somatostatin receptor 2
101173_at	0.07843	0.00369	4.35762	-1.71187	2.08673	Pctp	phosphatidylcholine transfer protein
162026_r_at	0.07856	0.0037	-4.35471	-1.71547	-1.19106	Snrpb2	U2 small nuclear ribonucleoprotein B
101523_at	0.07877	0.00372	4.34974	-1.72163	1.08722	Gm6793///Hnrnpa3	heterogeneous nuclear ribonucleoprotein A3 pseudogene///heterogeneous nuclear ribonucleoprotein A3
95612_at	0.07877	0.00373	4.34803	-1.72376	1.3035	Rfc5	replication factor C (activator 1) 5
94384_at	0.07877	0.00374	4.34549	-1.72692	1.10551	Ier3	immediate early response 3
101899_at	0.07877	0.00375	4.34259	-1.73052	1.28385	F2	coagulation factor II
160215_at	0.07877	0.00375	-4.34235	-1.73082	-1.05228	Aes	amino-terminal enhancer of split
101063_at	0.07877	0.00376	4.34176	-1.73154	1.48131	Tnnc1	troponin C, cardiac/slow skeletal
99057_at	0.07877	0.00376	4.34119	-1.73226	1.92467	Thy1	thymus cell antigen 1, theta
95749_at	0.07877	0.00376	4.34106	-1.73242	1.98842	Manf	mesencephalic astrocyte-derived neurotrophic factor
101453_at	0.07895	0.00378	-4.33648	-1.73811	-1.64002	Mia	melanoma inhibitory activity
97295_at	0.07895	0.00378	4.33629	-1.73834	2.15011	Cdca8	cell division cycle associated 8
162042_i_at	0.07916	0.00382	-4.32848	-1.74806	-1.86136	Rela	v-rel reticuloendotheliosis viral oncogene homolog A (avian)
104578_f_at	0.07916	0.00383	4.32547	-1.75181	1.72348	Actn1	actinin, alpha 1
99141_at	0.07916	0.00384	4.3222	-1.75589	1.47663	Gm2a	GM2 ganglioside activator protein
98447_at	0.07916	0.00384	4.32215	-1.75594	1.42724	Cebpa	CCAAT/enhancer binding protein (C/EBP), alpha
92581_at	0.07916	0.00385	-4.32181	-1.75637	-1.5239	Acadm	acyl-Coenzyme A dehydrogenase, medium chain
103272_at	0.07916	0.00385	-4.32163	-1.7566	-1.2625	Capn3	calpain 3
95608_at	0.07916	0.00385	4.32114	-1.7572	1.16599	Ctsb	cathepsin B
92803_at	0.07916	0.00386	-4.31849	-1.7605	-1.24615	Prl	prolactin
104313_at	0.07916	0.00386	-4.31815	-1.76093	-1.44538	Pgm2	phosphoglucomutase 2
96870_at	0.07916	0.00386	-4.31797	-1.76116	-1.0994	Aco2	aconitase 2, mitochondrial
98067_at	0.07916	0.00387	4.31597	-1.76365	1.39656	Cdkn1a	cyclin-dependent kinase inhibitor 1A (P21)
103804_at	0.07916	0.00388	-4.31451	-1.76547	-1.27318	Reck	reversion-inducing-cysteine-rich protein with kazal motifs
102963_at	0.07916	0.00388	4.31398	-1.76612	1.20493	E2f1	E2F transcription factor 1
93869_s_at	0.07916	0.00388	4.31379	-1.76636	1.89479	Bcl2a1d///Bcl2a1c///Bcl2a1a	B cell leukemia/lymphoma 2 related protein A1d///B cell leukemia/lymphoma 2 related protein A1c///B cell leukemia/lymphoma 2 related protein A1a
98440_at	0.07916	0.00389	4.31195	-1.76866	1.22476	Ptgr1	prostaglandin reductase 1
98573_r_at	0.07916	0.00389	4.3118	-1.76884	1.18798	Ranbp1	RAN binding protein 1
161993_r_at	0.07919	0.0039	4.31004	-1.77103	2.81276	6330403K07Rik	RIKEN cDNA 6330403K07 gene
99613_at	0.07946	0.00392	-4.30587	-1.77625	-1.22005	Mut	methylmalonyl-Coenzyme A mutase
97360_at	0.07948	0.00393	4.3043	-1.7782	2.42971	Cmtm3	CKLF-like MARVEL transmembrane domain containing 3
97541_f_at	0.07948	0.00393	4.30272	-1.78017	1.63087	H2-D1	histocompatibility 2, D region locus 1
100579_s_at	0.07948	0.00396	4.29641	-1.78806	1.24588	Clta	clathrin, light polypeptide (Lca)
97094_at	0.07948	0.00397	-4.29507	-1.78974	-1.99674	Phkg1	phosphorylase kinase gamma 1
104343_f_at	0.07948	0.00397	-4.29455	-1.79039	-1.13405	Pla2g12a	phospholipase A2, group XIIA
94147_at	0.07948	0.00397	4.29404	-1.79103	1.48184	Serpine1	serine (or cysteine) peptidase inhibitor, clade E, member 1
96719_i_at	0.07948	0.00398	-4.29401	-1.79106	-1.19539	Pvalb	parvalbumin
92420_at	0.07948	0.00398	-4.29392	-1.79117	-1.75285	Ntf3	neurotrophin 3
94224_s_at	0.07948	0.00398	4.29341	-1.79181	1.66231	Mndal///Mnda///Ifi205///Ifi204	myeloid nuclear differentiation antigen like///myeloid cell nuclear differentiation antigen///interferon activated gene 205///interferon activated gene 204
99330_at	0.07963	0.00399	4.29049	-1.79546	1.7574	Csf2ra	colony stimulating factor 2 receptor, alpha, low-affinity (granulocyte-macrophage)
99493_at	0.07971	0.004	-4.28835	-1.79814	-1.11075	Rab28	RAB28, member RAS oncogene family
102813_f_at	0.08028	0.00404	4.28099	-1.80734	1.22629	Uba5	ubiquitin-like modifier activating enzyme 5
161789_r_at	0.0803	0.00404	-4.2795	-1.80921	-2.32346	Smpd1	sphingomyelin phosphodiesterase 1, acid lysosomal
160232_at	0.08052	0.00406	4.27579	-1.81386	1.03366	St6galnac4	ST6 (alpha-N-acetyl-neuraminyl-2,3-beta-galactosyl-1,3)-N-acetylgalactosaminide alpha-2,6-sialyltransferase 4
94438_at	0.08061	0.00408	-4.27288	-1.8175	-1.51036	Pfkm	phosphofructokinase, muscle
161933_r_at	0.08061	0.00408	4.27165	-1.81904	1.10003	Ddx24	DEAD (Asp-Glu-Ala-Asp) box polypeptide 24
162127_r_at	0.08061	0.00409	-4.27087	-1.82003	-1.72894	Pa2g4	proliferation-associated 2G4
101932_at	0.08074	0.0041	4.26825	-1.82331	1.37778	Ptpre	protein tyrosine phosphatase, receptor type, E
97969_at	0.08081	0.00411	4.26617	-1.82592	1.54939	Nr1h4	nuclear receptor subfamily 1, group H, member 4
101054_at	0.08085	0.00412	4.26449	-1.82802	1.66637	Cd74	CD74 antigen (invariant polypeptide of major histocompatibility complex, class II antigen-associated)
160987_r_at	0.08086	0.00413	-4.26176	-1.83145	-1.16811	Ska2	spindle and kinetochore associated complex subunit 2
160762_at	0.08086	0.00413	4.26168	-1.83156	2.29681	Abr	active BCR-related gene
102363_r_at	0.08086	0.00414	4.26043	-1.83312	1.77231	Junb	jun B proto-oncogene
160753_at	0.08088	0.00415	4.25852	-1.83552	4.1443	Myh3	myosin, heavy polypeptide 3, skeletal muscle, embryonic
103742_at	0.08088	0.00415	-4.25754	-1.83675	-1.9404	Unc5c	unc-5 netrin receptor C
104355_at	0.08114	0.00417	-4.25365	-1.84164	-1.87552	Fus	fused in sarcoma
100078_at	0.08138	0.00419	-4.24986	-1.8464	-1.17046	Apoa4	apolipoprotein A-IV
93806_at	0.08188	0.00422	4.24345	-1.85447	1.37344	Sh3bgrl	SH3-binding domain glutamic acid-rich protein like
93991_at	0.08293	0.00428	-4.23148	-1.86953	-1.03182	Mdh2	malate dehydrogenase 2, NAD (mitochondrial)
95426_at	0.08313	0.0043	-4.2282	-1.87367	-1.15412	Echs1	enoyl Coenzyme A hydratase, short chain, 1, mitochondrial
160569_at	0.08317	0.00432	4.22507	-1.87761	1.1552	Ostc	oligosaccharyltransferase complex subunit (non-catalytic)
96555_at	0.08317	0.00432	4.2244	-1.87846	1.58924
104093_at	0.08317	0.00432	4.22392	-1.87906	2.84525	Lsp1	lymphocyte specific 1
160244_at	0.08335	0.00434	-4.22082	-1.88297	-1.2726	Fem1a	feminization 1 homolog a (C. elegans)
101204_at	0.08345	0.00436	-4.21732	-1.88739	-1.15543
99891_at	0.08345	0.00436	4.21588	-1.8892	1.82209	Pou6f1	POU domain, class 6, transcription factor 1
161469_r_at	0.08345	0.00437	-4.21473	-1.89065	-1.23826	Acads	acyl-Coenzyme A dehydrogenase, short chain
99157_at	0.08345	0.00437	4.21472	-1.89067	1.48259	Ten1	TEN1 telomerase capping complex subunit
93237_s_at	0.08377	0.00439	4.21024	-1.89632	2.43909	Tyms-ps///Tyms	thymidylate synthase, pseudogene///thymidylate synthase
101538_i_at	0.08467	0.00445	-4.20011	-1.90913	-3.30846	Ces1d	carboxylesterase 1D
98433_at	0.08523	0.00448	4.19338	-1.91765	1.2453	Bid	BH3 interacting domain death agonist
104555_at	0.08539	0.00451	-4.18926	-1.92286	-1.27976	Myoz1	myozenin 1
93567_at	0.08539	0.00451	-4.18798	-1.92448	-1.57194	Pfn2	profilin 2
104342_i_at	0.08539	0.00452	-4.18717	-1.92551	-1.57171	Pla2g12a	phospholipase A2, group XIIA
162015_f_at	0.08539	0.00452	-4.18681	-1.92596	-1.546	Ckmt2	creatine kinase, mitochondrial 2
98624_at	0.08543	0.00453	-4.18513	-1.92809	-1.12286	Rbm38	RNA binding motif protein 38
97276_at	0.08548	0.00454	4.18282	-1.93102	1.10275	Tbcb	tubulin folding cofactor B
93083_at	0.08548	0.00455	4.18144	-1.93277	1.342	Anxa5	annexin A5
100703_at	0.08548	0.00455	-4.18092	-1.93343	-1.24419	Npy2r	neuropeptide Y receptor Y2
160737_at	0.08565	0.00457	4.17804	-1.93708	1.02904	Lss	lanosterol synthase
96035_at	0.08587	0.00459	-4.17471	-1.9413	-1.06982	Bckdha	branched chain ketoacid dehydrogenase E1, alpha polypeptide
104188_at	0.08643	0.00463	4.16767	-1.95025	1.68815	Notch2	notch 2
103700_r_at	0.08643	0.00463	-4.16679	-1.95136	-1.2392	Frat2	frequently rearranged in advanced T cell lymphomas 2
96269_at	0.08658	0.00465	4.16414	-1.95473	1.47754	Idi1	isopentenyl-diphosphate delta isomerase
102108_f_at	0.08669	0.00466	4.16185	-1.95763	1.40587	Myh9	myosin, heavy polypeptide 9, non-muscle
98999_at	0.08717	0.00469	-4.15609	-1.96495	-1.33701	Adsl	adenylosuccinate lyase
92569_f_at	0.08756	0.00472	4.15116	-1.97123	1.08235	Nop58	NOP58 ribonucleoprotein
94258_at	0.08757	0.00473	4.14882	-1.9742	1.47629	Arhgdib	Rho, GDP dissociation inhibitor (GDI) beta
100548_at	0.08757	0.00474	4.14703	-1.97648	2.69475	Pea15a	phosphoprotein enriched in astrocytes 15A
101060_at	0.08757	0.00475	4.14499	-1.97908	1.58051	Pdia3	protein disulfide isomerase associated 3
161149_r_at	0.08757	0.00476	-4.14399	-1.98036	-1.07784	Slc23a3	solute carrier family 23 (nucleobase transporters), member 3
95577_at	0.08757	0.00476	-4.14335	-1.98117	-1.14681	AI314180	expressed sequence AI314180
103565_at	0.08757	0.00476	4.14325	-1.9813	1.33354	1810009A15Rik	RIKEN cDNA 1810009A15 gene
161244_f_at	0.08757	0.00477	4.14253	-1.98221	1.35594	Pstpip1	proline-serine-threonine phosphatase-interacting protein 1
93600_at	0.08768	0.00478	4.14023	-1.98515	1.04356	Leprot	leptin receptor overlapping transcript
102402_at	0.0877	0.00479	-4.13887	-1.98688	-1.04998	Gbas	glioblastoma amplified sequence
96117_r_at	0.0878	0.0048	4.13675	-1.98959	0.95089	H13	histocompatibility 13
92531_at	0.08792	0.00482	-4.13428	-1.99273	-1.06396	Sec62	SEC62 homolog (S. cerevisiae)
102821_s_at	0.08792	0.00482	4.1332	-1.9941	1.15348	Rasl2-9///Ran	RAS-like, family 2, locus 9///RAN, member RAS oncogene family
93842_at	0.08796	0.00483	4.1316	-1.99615	2.71863	Dap	death-associated protein
94776_f_at	0.08798	0.00484	-4.1302	-1.99794	-1.06505	Klra18///Klra15///Klra4///Klra1	killer cell lectin-like receptor, subfamily A, member 18///killer cell lectin-like receptor, subfamily A, member 15///killer cell lectin-like receptor, subfamily A, member 4///killer cell lectin-like receptor, subfamily A, member 1
102912_at	0.08809	0.00485	-4.12797	-2.00078	-1.27701	Tnks2	tankyrase, TRF1-interacting ankyrin-related ADP-ribose polymerase 2
100555_at	0.08811	0.00486	4.12659	-2.00253	1.14069	Rcan1	regulator of calcineurin 1
101903_at	0.08812	0.00487	-4.12529	-2.0042	-1.4209	Smyd1	SET and MYND domain containing 1
94724_at	0.08817	0.00489	4.12169	-2.0088	2.18487	Mmp10	matrix metallopeptidase 10
93984_at	0.08817	0.00489	4.12165	-2.00884	1.09657	Atpif1	ATPase inhibitory factor 1
94556_at	0.08817	0.0049	4.12088	-2.00983	1.34303	Snx10	sorting nexin 10
97885_at	0.08817	0.0049	4.12007	-2.01086	1.17715	Tmem176b	transmembrane protein 176B
94915_at	0.08849	0.00493	4.11511	-2.0172	1.22035	Ppib	peptidylprolyl isomerase B
103847_at	0.08849	0.00494	4.11368	-2.01902	1.24976	Gm21292///Gm20815	predicted gene, 21292///predicted gene, 20815
92185_at	0.08849	0.00494	4.11341	-2.01937	2.05159	Arl4c	ADP-ribosylation factor-like 4C
95701_at	0.08849	0.00495	-4.11243	-2.02063	-0.955628	Cxxc5	CXXC finger 5
103618_at	0.08877	0.00497	-4.10866	-2.02545	-1.09601	Ckmt2	creatine kinase, mitochondrial 2
101515_at	0.08881	0.00499	-4.10527	-2.02978	-1.00601	Acox1	acyl-Coenzyme A oxidase 1, palmitoyl
96243_f_at	0.08881	0.00499	4.10441	-2.03089	2.48929	Aldh9a1	aldehyde dehydrogenase 9, subfamily A1
162200_r_at	0.08881	0.005	-4.10421	-2.03114	-2.71031	Agr2	anterior gradient 2
96168_at	0.08881	0.005	4.10356	-2.03197	1.36649	Kif23	kinesin family member 23
95053_s_at	0.0894	0.00504	-4.09696	-2.04042	-1.1038	Sdhb	succinate dehydrogenase complex, subunit B, iron sulfur (Ip)
92643_at	0.08946	0.00505	-4.09528	-2.04258	-1.07644	Nf2	neurofibromatosis 2
93392_at	0.08953	0.00506	-4.09347	-2.04489	-1.25689	Ucp3	uncoupling protein 3 (mitochondrial, proton carrier)
98111_at	0.08958	0.00507	4.0918	-2.04703	1.03039	Hsph1	heat shock 105kDa/110kDa protein 1
104680_at	0.08985	0.00511	-4.08555	-2.05504	-1.4611	Ramp1	receptor (calcitonin) activity modifying protein 1
102152_f_at	0.08985	0.00511	-4.08544	-2.05519	-1.07792	Igh-VS107	immunoglobulin heavy chain (S107 family)
100636_at	0.08985	0.00511	4.08536	-2.05528	1.1135	Eif4ebp1	eukaryotic translation initiation factor 4E binding protein 1
97680_at	0.08985	0.00512	-4.08475	-2.05608	-1.47288	Mug-ps1	murinoglobulin, pseudogene 1
160761_at	0.09008	0.00514	-4.08152	-2.06022	-1.07774	Pde4dip	phosphodiesterase 4D interacting protein (myomegalin)
101669_at	0.09014	0.00515	4.07861	-2.06395	1.95569
103435_at	0.09014	0.00516	4.07692	-2.06612	1.47731	Map4k4	mitogen-activated protein kinase kinase kinase kinase 4
97964_at	0.09014	0.00517	4.07688	-2.06617	1.4588	Fkbp11	FK506 binding protein 11
100427_at	0.09014	0.00517	4.07639	-2.0668	2.22734	Ptpro	protein tyrosine phosphatase, receptor type, O
97272_at	0.09041	0.00519	4.07282	-2.07139	1.2732	Gm10052///Gm5643///Hnrnpa1	heterogeneous nuclear ribonucleoprotein A1 pseudogene///heterogeneous nuclear ribonucleoprotein A1 pseudogene///heterogeneous nuclear ribonucleoprotein A1
100617_at	0.09073	0.00522	4.06879	-2.07657	2.01761	Slc25a5	solute carrier family 25 (mitochondrial carrier, adenine nucleotide translocator), member 5
160387_at	0.09075	0.00522	4.06746	-2.07827	1.712	Cd302	CD302 antigen
99118_at	0.09103	0.00525	-4.06377	-2.08302	-1.47688	Prap1	proline-rich acidic protein 1
99076_at	0.09139	0.00528	-4.05946	-2.08856	-1.16768	Nr1d2	nuclear receptor subfamily 1, group D, member 2
97000_s_at	0.09145	0.00529	-4.0576	-2.09095	-1.68937	Olfr157///Olfr156	olfactory receptor 157///olfactory receptor 156
160846_at	0.09145	0.0053	4.05579	-2.09328	1.12977	Nek6	NIMA (never in mitosis gene a)-related expressed kinase 6
103649_at	0.09145	0.00533	-4.05155	-2.09874	-2.31206	Hao2	hydroxyacid oxidase 2
95693_at	0.09145	0.00533	-4.05072	-2.09982	-1.30465	Idh2	isocitrate dehydrogenase 2 (NADP+), mitochondrial
96096_f_at	0.09145	0.00533	-4.05068	-2.09987	-1.07119	Hsdl2	hydroxysteroid dehydrogenase like 2
102374_at	0.09145	0.00534	4.05003	-2.1007	1.41669	Rcan3	regulator of calcineurin 3
102859_at	0.09145	0.00534	-4.04994	-2.10082	-1.11733	Reep1	receptor accessory protein 1
96267_at	0.09145	0.00534	-4.04989	-2.10088	-0.922121	Ndufv1	NADH dehydrogenase (ubiquinone) flavoprotein 1
161569_f_at	0.09149	0.00535	-4.04841	-2.10279	-1.14382	Ckm	creatine kinase, muscle
162485_at	0.09193	0.00538	4.0434	-2.10925	1.77716	Zfp91	zinc finger protein 91
97820_at	0.09225	0.00541	4.03948	-2.1143	2.01898	Galk1	galactokinase 1
95594_at	0.09248	0.00543	-4.03629	-2.11842	-1.31441	Mfn1	mitofusin 1
93042_at	0.09249	0.00544	4.03516	-2.11987	1.28116	Tspo	translocator protein
92457_at	0.0925	0.00544	-4.03391	-2.12149	-1.91508	Prr15	proline rich 15
92599_at	0.0926	0.00546	-4.03194	-2.12403	-1.29588	Pgam2	phosphoglycerate mutase 2
100998_at	0.09275	0.00547	4.02951	-2.12717	2.35426	H2-Ab1	histocompatibility 2, class II antigen A, beta 1
97904_at	0.09275	0.00548	4.02839	-2.12861	1.36369	Actr3	ARP3 actin-related protein 3
101004_f_at	0.09304	0.00551	4.02478	-2.13328	1.21858	Srsf3	serine/arginine-rich splicing factor 3
96698_at	0.09366	0.00555	4.01828	-2.14167	1.01356	Psmd5	proteasome (prosome, macropain) 26S subunit, non-ATPase, 5
98283_at	0.09368	0.00556	4.01701	-2.14332	1.04757	Xrn1	5'-3' exoribonuclease 1
97844_at	0.09376	0.00557	4.01522	-2.14563	1.7397	Rgs2	regulator of G-protein signaling 2
95072_at	0.09378	0.00558	-4.01393	-2.1473	-0.952843	Cyc1	cytochrome c-1
101292_f_at	0.09395	0.0056	4.01144	-2.15052	1.04428	Snrp1c-ps2	U1 small nuclear ribonucleoprotein 1C, pseudogene 2
98910_at	0.0946	0.00564	-4.0046	-2.15937	-1.08646	Gm7367///Ubald2	1110014K08Rik pseudogene///UBA-like domain containing 2
95714_at	0.0946	0.00565	4.00365	-2.16062	1.21425	Sf3b6	splicing factor 3B, subunit 6
96899_at	0.09467	0.00566	-4.00191	-2.16286	-1.0138	Ndufs3	NADH dehydrogenase (ubiquinone) Fe-S protein 3
93681_at	0.09484	0.00569	3.99844	-2.16736	1.6117	Fzd2	frizzled class receptor 2
92889_r_at	0.09484	0.00569	-3.99823	-2.16764	-1.40397	Foxd3	forkhead box D3
93497_at	0.09484	0.0057	3.99661	-2.16973	1.09336	C3	complement component 3
99127_at	0.09484	0.0057	3.99613	-2.17035	1.03085	Atxn10	ataxin 10
99631_f_at	0.0955	0.00575	3.98927	-2.17925	1.18179	Cox6a1	cytochrome c oxidase subunit VIa polypeptide 1
101590_at	0.0955	0.00576	3.98843	-2.18034	1.07593	Lamp2	lysosomal-associated membrane protein 2
160725_at	0.09563	0.00577	-3.9862	-2.18324	-1.03422	Zfp943	zinc finger prtoein 943
104279_at	0.09564	0.00578	3.98511	-2.18465	1.17001	Polr2f	polymerase (RNA) II (DNA directed) polypeptide F
160881_at	0.09567	0.00579	-3.98372	-2.18645	-1.19638	Map3k12	mitogen-activated protein kinase kinase kinase 12
160679_at	0.0959	0.00583	-3.97897	-2.19262	-1.17333	Kif1c	kinesin family member 1C
94362_at	0.0959	0.00583	3.97791	-2.194	1.24766	Nras	neuroblastoma ras oncogene
101603_g_at	0.0959	0.00583	-3.97782	-2.19412	-1.05907
103203_f_at	0.0959	0.00584	3.97705	-2.19512	1.41077	E2f8	E2F transcription factor 8
95063_at	0.0959	0.00584	3.97649	-2.19584	1.63826	Cdca7	cell division cycle associated 7
97367_at	0.09617	0.00587	-3.97258	-2.20092	-1.10572	Akap1	A kinase (PRKA) anchor protein 1
104761_at	0.09617	0.00588	3.9715	-2.20233	1.13361	Antxr2	anthrax toxin receptor 2
160288_at	0.09617	0.00588	-3.97103	-2.20295	-0.958301	Map1lc3b	microtubule-associated protein 1 light chain 3 beta
102350_at	0.09617	0.00589	3.96999	-2.20429	1.4138	Adprhl2	ADP-ribosylhydrolase like 2
104531_at	0.09618	0.0059	3.9688	-2.20584	0.908584	Prkcd	protein kinase C, delta
97507_at	0.09645	0.00592	3.96552	-2.21011	1.38447	Lgals3bp	lectin, galactoside-binding, soluble, 3 binding protein
92793_at	0.09649	0.00594	3.96341	-2.21285	1.25662	Tnfrsf1a	tumor necrosis factor receptor superfamily, member 1a
103862_r_at	0.09649	0.00594	3.9631	-2.21326	1.06554	Ubfd1	ubiquitin family domain containing 1
96888_at	0.0966	0.00596	3.96115	-2.21579	1.15422	Akr1a1	aldo-keto reductase family 1, member A1 (aldehyde reductase)
96278_at	0.09689	0.00599	3.9571	-2.22107	0.969264	Prr13	proline rich 13
94870_f_at	0.09689	0.00599	-3.95647	-2.22189	-1.6174	Sar1b	secretion associated Ras related GTPase 1B
99584_at	0.09689	0.006	3.95551	-2.22314	1.58112	Cd82	CD82 antigen
94733_at	0.09689	0.00601	-3.95437	-2.22463	-1.60465	Abcb4	ATP-binding cassette, sub-family B (MDR/TAP), member 4
160476_f_at	0.09689	0.00603	3.95107	-2.22893	1.12659	Rpl18	ribosomal protein L18
102619_at	0.09689	0.00603	-3.95083	-2.22924	-1.16536	Fgd3	FYVE, RhoGEF and PH domain containing 3
162230_r_at	0.09689	0.00603	3.95075	-2.22934	1.51373	Rbbp9	retinoblastoma binding protein 9
97213_at	0.09689	0.00604	-3.95038	-2.22982	-1.22803	Fem1a	feminization 1 homolog a (C. elegans)
100981_at	0.09701	0.00605	3.94833	-2.2325	1.12031	Ifit1	interferon-induced protein with tetratricopeptide repeats 1
100144_at	0.09723	0.00607	3.94549	-2.2362	1.32832	Ncl	nucleolin
100753_at	0.09758	0.0061	-3.94155	-2.24134	-0.978482	Atp5a1	ATP synthase, H+ transporting, mitochondrial F1 complex, alpha subunit 1
104245_at	0.09792	0.00613	-3.9377	-2.24636	-0.988788	Clip1	CAP-GLY domain containing linker protein 1
94207_at	0.098	0.00614	3.93609	-2.24847	1.62788	Pdia6	protein disulfide isomerase associated 6
160693_at	0.09834	0.00618	3.93206	-2.25372	1.07335	Pip4k2c	phosphatidylinositol-5-phosphate 4-kinase, type II, gamma
104601_at	0.09834	0.00618	3.93118	-2.25487	1.02495	Thbd	thrombomodulin
93533_at	0.09843	0.0062	3.92947	-2.25711	1.33241	Ssu72	Ssu72 RNA polymerase II CTD phosphatase homolog (yeast)
101622_at	0.09852	0.00621	-3.92723	-2.26004	-1.07067	Alx4	aristaless-like homeobox 4
101634_at	0.09852	0.00622	3.92665	-2.26079	1.24063	Npm1	nucleophosmin 1
161214_r_at	0.09875	0.00624	3.9238	-2.26452	1.47985	BC037034	cDNA sequence BC037034
94054_at	0.09877	0.00625	3.92258	-2.26612	1.03984	Cttn	cortactin
95627_at	0.09887	0.00626	3.92081	-2.26843	1.21301	Wwtr1	WW domain containing transcription regulator 1
161781_at	0.09908	0.00629	-3.91785	-2.2723	-1.06973	Map4	microtubule-associated protein 4
100406_at	0.09908	0.00629	-3.91707	-2.27333	-1.50365	Ptpn5	protein tyrosine phosphatase, non-receptor type 5
160395_at	0.09978	0.00634	3.91041	-2.28205	1.01877	Nudcd2	NudC domain containing 2
160704_at	0.09981	0.00636	-3.90826	-2.28486	-1.53745	Lgalsl	lectin, galactoside binding-like
103017_at	0.09981	0.00636	3.90812	-2.28504	2.28626	Gpr137b-ps	G protein-coupled receptor 137B, pseudogene
160083_at	0.09987	0.00637	-3.90664	-2.28698	-0.932776	Lpl	lipoprotein lipase
96981_at	0.0999	0.00638	-3.90538	-2.28862	-1.48842	Olfr1507	olfactory receptor 1507
98079_at	0.10018	0.00642	-3.90115	-2.29418	-1.61262	Car14	carbonic anhydrase 14
101887_at	0.10018	0.00642	-3.90051	-2.29501	-2.91361	Agt	angiotensinogen (serpin peptidase inhibitor, clade A, member 8)
101631_at	0.10018	0.00643	3.89975	-2.29601	2.0248	Sox11	SRY (sex determining region Y)-box 11
161656_r_at	0.10018	0.00645	-3.89762	-2.29881	-1.14072	Proc	protein C
101040_at	0.10018	0.00645	3.89757	-2.29886	1.11471	Capn2	calpain 2
92399_at	0.10018	0.00645	3.89717	-2.29939	3.30289	Runx1	runt related transcription factor 1
160734_at	0.10069	0.00649	3.89207	-2.30608	0.990063	Ap3s1	adaptor-related protein complex 3, sigma 1 subunit
98496_at	0.10069	0.0065	-3.89052	-2.30812	-1.31536	Gys1	glycogen synthase 1, muscle
92284_r_at	0.10069	0.00651	3.89011	-2.30865	1.53097	Il4	interleukin 4
160111_at	0.10159	0.00657	-3.88192	-2.31941	-1.14616	Eif1ax	eukaryotic translation initiation factor 1A, X-linked
103205_at	0.10159	0.00658	3.88104	-2.32056	1.12135	Tcirg1	T cell, immune regulator 1, ATPase, H+ transporting, lysosomal V0 protein A3
103484_at	0.10165	0.0066	3.87884	-2.32346	0.996777	Popdc3	popeye domain containing 3
102353_at	0.10165	0.0066	3.87861	-2.32376	2.78164	Itgb2	integrin beta 2
102644_at	0.10261	0.00667	3.87011	-2.33494	1.08719	Mdfic	MyoD family inhibitor domain containing
93410_at	0.10315	0.00672	-3.86439	-2.34246	-1.1791	Wnk2	WNK lysine deficient protein kinase 2
97786_at	0.10315	0.00673	3.86319	-2.34404	1.97331	Ankrd2	ankyrin repeat domain 2 (stretch responsive muscle)
162262_f_at	0.10315	0.00674	-3.86201	-2.3456	-1.24755	Gyg	glycogenin
103301_i_at	0.10315	0.00674	3.862	-2.34561	1.4539	Sox3	SRY (sex determining region Y)-box 3
AFFX-PyruCarbMur/L09192_5_at	0.10345	0.00678	-3.85757	-2.35144	-0.972604	Pcx	pyruvate carboxylase
94815_at	0.10345	0.00679	-3.85653	-2.35282	-1.25384	Bpgm	2,3-bisphosphoglycerate mutase
97148_at	0.10345	0.0068	3.85541	-2.35429	1.53555
104285_at	0.10345	0.00681	3.85411	-2.356	2.08278	Hmgcr	3-hydroxy-3-methylglutaryl-Coenzyme A reductase
92310_at	0.10345	0.00681	3.85383	-2.35638	1.40253	Plk2	polo-like kinase 2
97579_f_at	0.10345	0.00681	-3.85341	-2.35692	-1.06064	Cryge	crystallin, gamma E
96336_at	0.10345	0.00682	3.85291	-2.35758	1.31263	Gatm	glycine amidinotransferase (L-arginine:glycine amidinotransferase)
103946_at	0.10412	0.00687	3.84681	-2.36562	2.5499	Pstpip1	proline-serine-threonine phosphatase-interacting protein 1
93503_at	0.10433	0.00691	3.8423	-2.37158	0.998657	Sfrp2	secreted frizzled-related protein 2
102208_at	0.10433	0.00692	-3.84127	-2.37293	-1.55264	St3gal6	ST3 beta-galactoside alpha-2,3-sialyltransferase 6
98609_at	0.10433	0.00692	3.84127	-2.37294	1.04657	2018-09-09	septin 9
161817_f_at	0.10433	0.00693	3.83938	-2.37543	1.37652	Spsb1	splA/ryanodine receptor domain and SOCS box containing 1
160379_at	0.10433	0.00695	-3.838	-2.37725	-1.16735	Epb41	erythrocyte membrane protein band 4.1
162248_f_at	0.10433	0.00695	-3.83743	-2.378	-1.06805	Bphl	biphenyl hydrolase-like (serine hydrolase, breast epithelial mucin-associated antigen)
96075_at	0.10433	0.00695	3.8373	-2.37817	1.06397	Wdr1	WD repeat domain 1
99640_at	0.10433	0.00696	3.83695	-2.37863	1.00802	Minpp1	multiple inositol polyphosphate histidine phosphatase 1
94536_s_at	0.10433	0.00696	3.83656	-2.37916	1.30752	Myl12b///Myl12a	myosin, light chain 12B, regulatory///myosin, light chain 12A, regulatory, non-sarcomeric
92483_g_at	0.1045	0.00699	3.83343	-2.38328	1.43101	Fmnl1	formin-like 1
96231_at	0.1045	0.00701	-3.83093	-2.3866	-0.972744	Bphl	biphenyl hydrolase-like (serine hydrolase, breast epithelial mucin-associated antigen)
98960_s_at	0.1045	0.00701	3.83063	-2.38699	2.21643	B3galnt1	UDP-GalNAc:betaGlcNAc beta 1,3-galactosaminyltransferase, polypeptide 1
97535_at	0.1045	0.00701	3.83057	-2.38707	1.36168	Ywhah	tyrosine 3-monooxygenase/tryptophan 5-monooxygenase activation protein, eta polypeptide
96608_at	0.1045	0.00701	-3.83054	-2.38711	-1.05464	Phyh	phytanoyl-CoA hydroxylase
101001_at	0.10453	0.00702	3.82932	-2.38872	1.08718	Wls	wntless homolog (Drosophila)
92847_s_at	0.10456	0.00703	3.82821	-2.39019	0.953196	M6pr-ps///M6pr	mannose-6-phosphate receptor, pseudogene///mannose-6-phosphate receptor, cation dependent
92209_at	0.10465	0.00705	-3.82657	-2.39235	-0.899628	Ulk1	unc-51 like kinase 1
95951_at	0.10491	0.00707	3.82367	-2.39619	2.9527	Clec4d	C-type lectin domain family 4, member d
93030_at	0.1051	0.0071	3.82123	-2.39942	1.20402	Gm8430///Rps27a	predicted pseudogene 8430///ribosomal protein S27A
101686_at	0.1051	0.00711	-3.81951	-2.40169	-1.04173	Zfp59	zinc finger protein 59
96360_at	0.1051	0.00712	3.8187	-2.40276	0.978903	Arhgdia	Rho GDP dissociation inhibitor (GDI) alpha
98389_at	0.1051	0.00712	-3.81842	-2.40313	-1.49324	Crlf1	cytokine receptor-like factor 1
161357_r_at	0.10524	0.00714	-3.81645	-2.40574	-1.84954	Gstm2	glutathione S-transferase, mu 2
96072_at	0.10555	0.00717	-3.81298	-2.41033	-0.961539	Ldha	lactate dehydrogenase A
92955_at	0.10555	0.00718	3.81143	-2.41238	2.24463	Il3ra	interleukin 3 receptor, alpha chain
104664_at	0.10555	0.00718	-3.81134	-2.41251	-1.10452	Foxn3	forkhead box N3
96896_at	0.10562	0.0072	3.80987	-2.41444	1.07405	Actr2	ARP2 actin-related protein 2
92676_at	0.10576	0.00723	3.8064	-2.41905	2.18233	Runx2	runt related transcription factor 2
104322_at	0.10576	0.00723	3.80624	-2.41926	1.766	Ckap2	cytoskeleton associated protein 2
97654_at	0.10576	0.00723	-3.80604	-2.41952	-1.57553	Dlx6os2	distal-less homeobox 6, opposite strand 2
102750_at	0.10592	0.00725	-3.80388	-2.42239	-1.03409	Apba3	amyloid beta (A4) precursor protein-binding, family A, member 3
100319_at	0.10615	0.00728	3.8013	-2.42581	1.45986	Il10	interleukin 10
160273_at	0.10624	0.00729	3.79967	-2.42797	2.07576	Zfp36l2	zinc finger protein 36, C3H type-like 2
98994_at	0.10641	0.00733	-3.79508	-2.43406	-1.27101	Slc34a2	solute carrier family 34 (sodium phosphate), member 2
94527_at	0.10641	0.00734	-3.79463	-2.43465	-1.8149	Vipas39	VPS33B interacting protein, apical-basolateral polarity regulator, spe-39 homolog
96549_at	0.10641	0.00735	3.7933	-2.43642	3.10342	Chrnd	cholinergic receptor, nicotinic, delta polypeptide
100484_at	0.10641	0.00735	3.79292	-2.43693	2.432	Mmp13	matrix metallopeptidase 13
92671_f_at	0.10641	0.00736	3.79252	-2.43745	1.90642	Rgl1	ral guanine nucleotide dissociation stimulator,-like 1
103392_at	0.10641	0.00736	3.79219	-2.43789	2.35224	Adcy7	adenylate cyclase 7
103467_g_at	0.10641	0.00737	-3.79158	-2.4387	-0.967994	Cyhr1	cysteine and histidine rich 1
94254_at	0.10641	0.00737	3.79106	-2.43939	0.946744	Clic4	chloride intracellular channel 4 (mitochondrial)
101629_s_at	0.10719	0.00743	-3.78434	-2.44832	-2.24699	Stx1b	syntaxin 1B
94486_at	0.10719	0.00745	3.78303	-2.45005	1.03332	Lrrc59	leucine rich repeat containing 59
99128_at	0.10719	0.00745	-3.78255	-2.45069	-0.908365	Atp5o	ATP synthase, H+ transporting, mitochondrial F1 complex, O subunit
96319_at	0.10738	0.00747	3.78029	-2.4537	1.30248	Cdc20	cell division cycle 20
97937_at	0.1075	0.00749	3.77847	-2.45612	2.29086	Klf5	Kruppel-like factor 5
102559_at	0.10769	0.00752	-3.77558	-2.45995	-2.02397	Bmp2	bone morphogenetic protein 2
160547_s_at	0.10769	0.00753	-3.77425	-2.46173	-1.23465	Txnip	thioredoxin interacting protein
160971_at	0.10769	0.00753	-3.77408	-2.46195	-1.39488	Kazald1	Kazal-type serine peptidase inhibitor domain 1
94689_at	0.10769	0.00754	3.77348	-2.46274	1.641	Rbm39	RNA binding motif protein 39
162423_f_at	0.10775	0.00755	-3.77213	-2.46454	-2.33501	Nbr1	neighbor of Brca1 gene 1
93972_at	0.10778	0.00756	-3.77099	-2.46606	-0.942615	Ndufs2	NADH dehydrogenase (ubiquinone) Fe-S protein 2
104225_at	0.1078	0.00757	3.76995	-2.46744	1.48515	Snx5	sorting nexin 5
104066_at	0.10808	0.0076	-3.76699	-2.47138	-1.16044	Pkdcc	protein kinase domain containing, cytoplasmic
93199_at	0.10881	0.00767	-3.76005	-2.48062	-1.03678
162308_f_at	0.10881	0.00767	3.75991	-2.48081	1.41115	Cryab	crystallin, alpha B
97415_at	0.10884	0.00768	3.75882	-2.48226	1.95045	Rab3d	RAB3D, member RAS oncogene family
95934_at	0.10894	0.0077	-3.75688	-2.48484	-1.05357	D7Ertd187e	DNA segment, Chr 7, ERATO Doi 187, expressed
103927_at	0.10894	0.0077	3.75629	-2.48563	1.08071	Zfp568	zinc finger protein 568
92571_at	0.10897	0.00772	3.75424	-2.48836	0.994209	Hspa4	heat shock protein 4
99186_at	0.10897	0.00772	3.75408	-2.48857	1.32032	Ccna2	cyclin A2
102914_s_at	0.10897	0.00773	3.75325	-2.48967	1.52864	Mthfs///Bcl2a1d///Bcl2a1c///Bcl2a1b///Bcl2a1a	5, 10-methenyltetrahydrofolate synthetase///B cell leukemia/lymphoma 2 related protein A1d///B cell leukemia/lymphoma 2 related protein A1c///B cell leukemia/lymphoma 2 related protein A1b///B cell leukemia/lymphoma 2 related protein A1a
92858_at	0.10897	0.00775	3.75192	-2.49146	3.95588	Slpi	secretory leukocyte peptidase inhibitor
160359_at	0.10897	0.00776	3.75038	-2.49351	1.71856	Rgcc	regulator of cell cycle
99580_s_at	0.10897	0.00777	3.74948	-2.49471	2.46341	Ugt1a1///Ugt1a6b///Ugt1a9///Ugt1a5///Ugt1a7c///Ugt1a10///Ugt1a6a///Ugt1a2	UDP glucuronosyltransferase 1 family, polypeptide A1///UDP glucuronosyltransferase 1 family, polypeptide A6B///UDP glucuronosyltransferase 1 family, polypeptide A9///UDP glucuronosyltransferase 1 family, polypeptide A5///UDP glucuronosyltransferase 1 family, polypeptide A7C///UDP glycosyltransferase 1 family, polypeptide A10///UDP glucuronosyltransferase 1 family, polypeptide A6A///UDP glucuronos…
96573_at	0.10897	0.00777	3.74937	-2.49485	1.07878	Actg1	actin, gamma, cytoplasmic 1
101539_f_at	0.10897	0.00777	-3.749	-2.49535	-2.90533	Ces1d	carboxylesterase 1D
94167_at	0.1092	0.0078	-3.74601	-2.49934	-1.41602	Nos3	nitric oxide synthase 3, endothelial cell
102718_at	0.1092	0.00781	3.74532	-2.50025	1.81447	Ccr5	chemokine (C-C motif) receptor 5
160671_at	0.1092	0.00782	3.74422	-2.50172	1.45483	Cln8	ceroid-lipofuscinosis, neuronal 8
94891_s_at	0.1092	0.00783	3.74314	-2.50316	1.19193	Mea1	male enhanced antigen 1
100931_at	0.1092	0.00783	3.74297	-2.50339	2.46339	Arsa	arylsulfatase A
99827_at	0.10932	0.00786	-3.74071	-2.50641	-1.29367	Tlk2	tousled-like kinase 2 (Arabidopsis)
102704_at	0.10932	0.00786	-3.74029	-2.50696	-1.35408	Aqp4	aquaporin 4
94908_r_at	0.10941	0.00788	-3.73877	-2.50899	-1.50972	Fmc1	formation of mitochondrial complex V assembly factor 1
100573_f_at	0.10977	0.00791	-3.73533	-2.51358	-1.03002	Gpi1	glucose phosphate isomerase 1
96391_at	0.10997	0.00793	-3.73301	-2.51668	-1.60841
93318_at	0.11006	0.00795	3.73153	-2.51866	1.82252	Ninj1	ninjurin 1
103257_at	0.11018	0.00799	-3.728	-2.52338	-1.33659	Tmem56	transmembrane protein 56
102126_at	0.11018	0.00799	3.7277	-2.52378	1.34229	Gm21571///Rps12-ps18///Rps12-ps24///Rps12-ps10///Rps12-ps14///Rps12-ps13///Rps12-ps15///Rps12-ps12///Rps12-ps16///Rps12-ps11///Rps12	predicted gene, 21571///ribosomal protein S12, pseudogene 18///ribosomal protein S12, pseudogene 24///ribosomal protein S12, pseudogene 10///ribosomal protein S12, pseudogene 14///ribosomal protein S12, pseudogene 13///ribosomal protein S12, pseudogene 15///ribosomal protein S12, pseudogene 12///ribosomal protein S12, pseudogene 16///ribosomal protein S12, pseudogene 11///ribosomal protein S12
103488_at	0.11018	0.00799	3.72737	-2.52422	1.23865	Selplg	selectin, platelet (p-selectin) ligand
160068_at	0.11018	0.00799	3.72722	-2.52443	1.01837	Sap30	sin3 associated polypeptide
94850_at	0.11061	0.00803	3.72332	-2.52963	1.31328	Acot9	acyl-CoA thioesterase 9
160896_at	0.11061	0.00804	3.72244	-2.53081	0.994406	Rcn1	reticulocalbin 1
103793_at	0.11111	0.00809	3.71798	-2.53678	1.0202	Mvp	major vault protein
93367_at	0.11111	0.0081	3.71716	-2.53787	1.95568	Tep1	telomerase associated protein 1
97768_at	0.11113	0.00812	-3.71524	-2.54045	-2.67764	Dsc2	desmocollin 2
102244_at	0.11113	0.00812	-3.71495	-2.54083	-0.957611	Prss39	protease, serine 39
100908_at	0.11113	0.00814	3.71297	-2.54348	0.883287	Ptpra	protein tyrosine phosphatase, receptor type, A
99518_at	0.11113	0.00814	3.71277	-2.54375	1.26989	Mfap5	microfibrillar associated protein 5
98128_at	0.11113	0.00814	-3.71275	-2.54378	-0.931066	Atp5j	ATP synthase, H+ transporting, mitochondrial F0 complex, subunit F
103297_at	0.11148	0.00818	-3.70932	-2.54836	-3.34596	Pfkfb1	6-phosphofructo-2-kinase/fructose-2,6-biphosphatase 1
160828_at	0.11148	0.00819	-3.70819	-2.54989	-1.21616	Inhbb	inhibin beta-B
98076_at	0.11148	0.0082	3.70726	-2.55113	1.1484	Erp29	endoplasmic reticulum protein 29
104515_at	0.11148	0.00821	-3.7062	-2.55255	-1.02165	Gm35585	predicted gene, 35585
100943_at	0.11148	0.00821	-3.70602	-2.55278	-1.26122	Slc1a4	solute carrier family 1 (glutamate/neutral amino acid transporter), member 4
160935_at	0.11149	0.00822	3.70506	-2.55407	1.75023	Ddhd1	DDHD domain containing 1
96004_at	0.11149	0.00823	3.70428	-2.55512	1.50386	Sri	sorcin
100605_at	0.1116	0.00825	-3.70262	-2.55734	-1.122	Tpm2	tropomyosin 2, beta
103210_at	0.11165	0.00827	3.70092	-2.55963	0.887437	Csf2rb2	colony stimulating factor 2 receptor, beta 2, low-affinity (granulocyte-macrophage)
103547_at	0.11165	0.00828	-3.69977	-2.56116	-1.02545	Slc41a1	solute carrier family 41, member 1
100671_at	0.11165	0.00828	3.69973	-2.56121	1.84683	Ifna11	interferon alpha 11
92254_at	0.11169	0.00829	3.69832	-2.56311	1.22251	Myo5b	myosin VB
95340_at	0.11169	0.0083	3.69775	-2.56388	0.924784	Mt3	metallothionein 3
93333_at	0.11188	0.00833	3.69489	-2.56771	1.36317	Tbca	tubulin cofactor A
160832_at	0.11188	0.00833	3.6948	-2.56783	1.15749	Ldlr	low density lipoprotein receptor
102812_i_at	0.11214	0.00837	3.69131	-2.57252	0.981215	Uba5	ubiquitin-like modifier activating enzyme 5
96081_at	0.11214	0.00837	3.6913	-2.57253	1.42662	Tk1	thymidine kinase 1
93057_at	0.11214	0.00838	3.69041	-2.57371	0.971917	Btf3	basic transcription factor 3
102000_f_at	0.1123	0.0084	-3.68846	-2.57634	-1.18253	Uqcrc2	ubiquinol cytochrome c reductase core protein 2
100084_at	0.11254	0.00843	3.686	-2.57964	1.40593	Ezr	ezrin
102922_at	0.11324	0.00849	-3.68031	-2.58728	-1.35518	Pitpnc1	phosphatidylinositol transfer protein, cytoplasmic 1
160114_at	0.1133	0.0085	3.67909	-2.58892	0.899716	Gdi2	guanosine diphosphate (GDP) dissociation inhibitor 2
93511_at	0.11339	0.00852	-3.67762	-2.5909	-1.45671	Itm2a	integral membrane protein 2A
162316_f_at	0.11339	0.00853	-3.6768	-2.59199	-0.991305	Dgat1	diacylglycerol O-acyltransferase 1
104034_at	0.1134	0.00854	-3.67592	-2.59318	-1.37981	AI464131	expressed sequence AI464131
96154_at	0.11345	0.00855	3.67472	-2.59479	0.914606	Renbp	renin binding protein
96266_at	0.11345	0.00856	3.67393	-2.59586	0.885841	Hnrnpm	heterogeneous nuclear ribonucleoprotein M
104334_at	0.11443	0.00864	3.66623	-2.60621	0.87989	Adprm	ADP-ribose/CDP-alcohol diphosphatase, manganese dependent
93774_at	0.11443	0.00865	3.66555	-2.60713	2.48698	Prelid1	PRELI domain containing 1
99503_at	0.11455	0.00867	-3.66391	-2.60933	-1.55104	Pptc7	PTC7 protein phosphatase homolog
160669_at	0.11457	0.00869	-3.66211	-2.61175	-0.990242	Htatsf1	HIV TAT specific factor 1
103904_at	0.11457	0.00869	-3.66153	-2.61253	-1.14327	Igfbp6	insulin-like growth factor binding protein 6
94061_at	0.11457	0.00873	3.65869	-2.61636	1.46063	Crip1	cysteine-rich protein 1 (intestinal)
101890_f_at	0.11457	0.00873	3.65852	-2.61658	0.871614	Dnajc2	DnaJ heat shock protein family (Hsp40) member C2
102874_at	0.11457	0.00873	3.65806	-2.61721	1.54753	Ptpn11	protein tyrosine phosphatase, non-receptor type 11
161013_f_at	0.11457	0.00874	3.65788	-2.61745	1.39137	Spsb1	splA/ryanodine receptor domain and SOCS box containing 1
161992_at	0.11457	0.00875	-3.6569	-2.61877	-1.6032	Ppm1m	protein phosphatase 1M
96211_at	0.11457	0.00875	-3.65676	-2.61896	-1.12779	Dpp8	dipeptidylpeptidase 8
103593_at	0.11457	0.00875	-3.65641	-2.61942	-0.922969	Nppa	natriuretic peptide type A
103660_at	0.11465	0.00878	-3.65428	-2.6223	-0.885952	Pex11a	peroxisomal biogenesis factor 11 alpha
96423_at	0.11465	0.00878	-3.6542	-2.6224	-0.98914	Alx3	aristaless-like homeobox 3
99991_at	0.11465	0.00879	3.65343	-2.62345	1.1174	Il17ra	interleukin 17 receptor A
98946_at	0.11507	0.00884	3.64864	-2.6299	1.1816	Wsb1	WD repeat and SOCS box-containing 1
94273_at	0.11507	0.00884	3.64852	-2.63006	1.1391	Yipf5	Yip1 domain family, member 5
101990_at	0.11507	0.00885	-3.64816	-2.63055	-1.55833	Ldhb	lactate dehydrogenase B
104153_at	0.11524	0.00887	-3.64622	-2.63316	-1.21225	Ivd	isovaleryl coenzyme A dehydrogenase
93512_f_at	0.11532	0.00888	-3.64485	-2.63501	-1.06974	Adk	adenosine kinase
96297_at	0.11533	0.00891	3.64273	-2.63786	0.945095	Ebna1bp2	EBNA1 binding protein 2
93305_f_at	0.11533	0.00891	3.64219	-2.6386	1.03538	Vamp8	vesicle-associated membrane protein 8
101048_at	0.11533	0.00893	3.64105	-2.64014	3.51795	Ptprc	protein tyrosine phosphatase, receptor type, C
102967_at	0.11533	0.00893	-3.64041	-2.64099	-2.60462	Gdap1	ganglioside-induced differentiation-associated-protein 1
98287_at	0.11533	0.00894	-3.64013	-2.64138	-1.90291	Dpp6	dipeptidylpeptidase 6
93499_at	0.11533	0.00894	3.63993	-2.64164	1.09132	Capza1	capping protein (actin filament) muscle Z-line, alpha 1
104306_at	0.11559	0.00897	3.63742	-2.64503	1.17495	Dpp3	dipeptidylpeptidase 3
96796_f_at	0.11576	0.009	3.63465	-2.64877	1.20981	Ugt2b5	UDP glucuronosyltransferase 2 family, polypeptide B5
93566_at	0.11576	0.00901	-3.63395	-2.64972	-2.02165	Gale	galactose-4-epimerase, UDP
92800_i_at	0.11576	0.00902	3.63263	-2.6515	1.72775	Atp5c1-ps///Atp5c1	ATP synthase, H+ transporting, mitochondrial F1 complex, gamma polypeptide 1, pseudogene///ATP synthase, H+ transporting, mitochondrial F1 complex, gamma polypeptide 1
104010_at	0.11576	0.00904	-3.63161	-2.65287	-0.897698	Zkscan14	zinc finger with KRAB and SCAN domains 14
162111_r_at	0.11576	0.00904	3.63153	-2.65298	1.40961	Rprd1a	regulation of nuclear pre-mRNA domain containing 1A
92538_at	0.11576	0.00904	-3.63149	-2.65303	-0.915898	Adrb3	adrenergic receptor, beta 3
96696_at	0.11631	0.00909	3.62699	-2.65911	0.994552	Prmt1	protein arginine N-methyltransferase 1
161636_r_at	0.11643	0.00912	-3.6243	-2.66275	-1.07833	Plk3	polo-like kinase 3
160744_r_at	0.11643	0.00914	-3.62252	-2.66515	-1.31866	Ctrl	chymotrypsin-like
104745_at	0.11643	0.00915	-3.62226	-2.6655	-1.1808	Atl2	atlastin GTPase 2
160754_at	0.11643	0.00915	-3.62158	-2.66642	-1.58829	Pygm	muscle glycogen phosphorylase
93342_at	0.11643	0.00916	3.6214	-2.66667	0.960935	Nifk	nucleolar protein interacting with the FHA domain of MKI67
96994_at	0.11643	0.00916	-3.62069	-2.66762	-0.932123	Hic1	hypermethylated in cancer 1
94456_at	0.11643	0.00919	3.61851	-2.67057	1.02413	Set	SET nuclear oncogene
100499_at	0.11643	0.0092	3.6179	-2.67139	2.02571	Stx3	syntaxin 3
94380_at	0.11643	0.0092	-3.61751	-2.67192	-1.30012	Ide	insulin degrading enzyme
160466_at	0.11643	0.0092	3.61733	-2.67217	1.15947	Rae1	ribonucleic acid export 1
161313_at	0.11643	0.00922	-3.61623	-2.67365	-1.51906	Hk2	hexokinase 2
93068_r_at	0.11643	0.00922	-3.616	-2.67396	-1.0994	Hist2h3c1	histone cluster 2, H3c1
104136_at	0.11643	0.00922	3.61593	-2.67406	0.915776	Dlgap4	discs, large homolog-associated protein 4 (Drosophila)
104702_at	0.1165	0.00924	3.61474	-2.67568	1.64732	Wdr46	WD repeat domain 46
100459_at	0.11705	0.00929	3.61025	-2.68174	0.88091	Rad50	RAD50 double strand break repair protein
160767_at	0.11731	0.00932	3.60782	-2.68503	2.3047	Soat1	sterol O-acyltransferase 1
99887_at	0.11737	0.00933	-3.60659	-2.6867	-1.82367	Efna5	ephrin A5
104534_at	0.11755	0.00936	3.60462	-2.68937	1.12939	Pgm1	phosphoglucomutase 1
96720_f_at	0.11763	0.00939	-3.60195	-2.69299	-1.78359	Pvalb	parvalbumin
97402_at	0.11763	0.00939	-3.60179	-2.6932	-1.80671	Inmt	indolethylamine N-methyltransferase
99883_g_at	0.11763	0.0094	-3.60092	-2.69438	-0.933928	Ids	iduronate 2-sulfatase
102827_at	0.11763	0.00942	-3.59944	-2.69638	-1.06479	Nek7	NIMA (never in mitosis gene a)-related expressed kinase 7
98436_s_at	0.11763	0.00943	3.59878	-2.69727	0.986779	Casp3	caspase 3
92204_at	0.11763	0.00943	-3.59856	-2.69758	-1.5553	Cd6	CD6 antigen
100013_at	0.11763	0.00944	3.59805	-2.69826	1.92818	Ifi35	interferon-induced protein 35
98453_at	0.11763	0.00944	-3.59791	-2.69846	-1.99044	Flt1	FMS-like tyrosine kinase 1
101573_f_at	0.11784	0.00946	3.59576	-2.70137	1.16575	Gm8213///Gm14407///Gm5908///Gm14439///Gm5453///Gm13981///Rpl27a	predicted pseudogene 8213///predicted gene 14407///predicted gene 5908///predicted gene 14439///predicted gene 5453///predicted gene 13981///ribosomal protein L27A
95336_at	0.11793	0.00948	-3.59444	-2.70316	-1.18685	Hif3a	hypoxia inducible factor 3, alpha subunit
101589_at	0.11797	0.00949	3.59337	-2.7046	1.30599	Gm7931///Gm9525///Gm6750///Hmgn2	non-histone chromosomal protein HMG-17-like///predicted gene 9525///predicted gene 6750///high mobility group nucleosomal binding domain 2
99461_at	0.118	0.00951	3.59182	-2.70672	1.95972	Hcls1	hematopoietic cell specific Lyn substrate 1
96845_at	0.118	0.00952	-3.59166	-2.70692	-1.18088	Slc30a9	solute carrier family 30 (zinc transporter), member 9
99545_at	0.11809	0.00953	3.59031	-2.70876	0.98272	Tekt1	tektin 1
94665_at	0.11809	0.00954	-3.58956	-2.70977	-2.14416	Pla2g5	phospholipase A2, group V
160777_at	0.11832	0.00958	-3.58665	-2.71372	-1.32573	Ttc7b	tetratricopeptide repeat domain 7B
92562_at	0.11832	0.00958	3.5865	-2.71392	0.877293	Nfe2l2	nuclear factor, erythroid derived 2, like 2
93784_at	0.11834	0.00959	3.58536	-2.71547	1.17938	Cfdp1	craniofacial development protein 1
95131_f_at	0.11834	0.00961	-3.58377	-2.71763	-0.867681	Ndufb2	NADH dehydrogenase (ubiquinone) 1 beta subcomplex, 2
101490_at	0.11834	0.00962	-3.58322	-2.71838	-1.0378	Isca1	iron-sulfur cluster assembly 1
160678_at	0.11834	0.00962	-3.58317	-2.71844	-0.9508	Tspan12	tetraspanin 12
101557_at	0.11834	0.00963	-3.58262	-2.7192	-1.16111	Bckdk	branched chain ketoacid dehydrogenase kinase
98839_at	0.11842	0.00965	-3.58105	-2.72131	-0.965117	Six2	sine oculis-related homeobox 2
96885_at	0.11842	0.00965	3.58045	-2.72214	2.36952	Nt5dc2	5'-nucleotidase domain containing 2
101878_at	0.11842	0.00966	3.57982	-2.72299	3.00927	Cd72	CD72 antigen
101440_at	0.11851	0.00968	-3.57847	-2.72482	-0.901815	Macrod2	MACRO domain containing 2
103492_at	0.11865	0.0097	3.57669	-2.72724	2.30135	Cpxm1	carboxypeptidase X 1 (M14 family)
161303_at	0.11865	0.00971	-3.576	-2.72818	-1.51792	Gm12219	predicted gene 12219
102641_at	0.11927	0.00977	3.57094	-2.73506	1.16144	Spi1	spleen focus forming virus (SFFV) proviral integration oncogene
104633_at	0.11927	0.00979	3.56976	-2.73665	1.26386	Dab2	disabled 2, mitogen-responsive phosphoprotein
161844_at	0.11927	0.00979	-3.56976	-2.73665	-1.61884
101073_at	0.11994	0.00986	3.56427	-2.74412	0.970494	Lrp1	low density lipoprotein receptor-related protein 1
97873_at	0.11994	0.00986	-3.56392	-2.74459	-1.07236	Nadk	NAD kinase
103462_at	0.12009	0.0099	3.56151	-2.74787	2.45863	Dock2	dedicator of cyto-kinesis 2
101955_at	0.12009	0.0099	3.56146	-2.74794	0.866978	Hspa5	heat shock protein 5
98081_at	0.12015	0.00991	3.56038	-2.74941	1.06765	Polr1d	polymerase (RNA) I polypeptide D
93383_at	0.12034	0.00994	3.55838	-2.75212	0.967989	Col7a1	collagen, type VII, alpha 1
160135_at	0.12058	0.00996	-3.5561	-2.75523	-0.914229	Nit2	nitrilase family, member 2
160253_at	0.1206	0.00998	3.55475	-2.75707	1.27161	Ifitm3	interferon induced transmembrane protein 3
103932_at	0.1206	0.00999	3.55429	-2.75769	0.945645	Dcaf13	DDB1 and CUL4 associated factor 13
161714_f_at	0.1206	0.01	3.55375	-2.75842	2.23207	Maoa	monoamine oxidase A
101332_at	0.12078	0.01	-3.5519	-2.76095	-1.31303	Igk	immunoglobulin kappa chain complex
94433_at	0.12104	0.0101	3.54921	-2.76461	1.1157	Slc38a2	solute carrier family 38, member 2
160133_at	0.12104	0.0101	-3.54841	-2.7657	-1.12171	Ltbp3	latent transforming growth factor beta binding protein 3
94098_at	0.12104	0.0101	-3.54799	-2.76626	-2.11008	Hcrt	hypocretin
160629_at	0.12109	0.0101	3.54554	-2.76961	1.39319	Rgs10	regulator of G-protein signalling 10
98597_at	0.12109	0.0101	3.54499	-2.77036	2.08996	Ube2l6	ubiquitin-conjugating enzyme E2L 6
103653_at	0.12109	0.0101	3.54456	-2.77094	1.42221	Mras	muscle and microspikes RAS
100514_at	0.12109	0.0101	3.54447	-2.77106	1.04812	Gna13	guanine nucleotide binding protein, alpha 13
94143_at	0.12109	0.0101	-3.54391	-2.77183	-1.32619	Gfap	glial fibrillary acidic protein
98373_at	0.12109	0.0101	3.54307	-2.77298	2.12276	Ms4a4c	membrane-spanning 4-domains, subfamily A, member 4C
161764_r_at	0.12109	0.0101	-3.54252	-2.77373	-2.62114	Stac	src homology three (SH3) and cysteine rich domain
95132_r_at	0.1211	0.0102	-3.54173	-2.7748	-1.09896	Ndufb2	NADH dehydrogenase (ubiquinone) 1 beta subcomplex, 2
94826_at	0.12187	0.0102	3.53529	-2.78358	1.24877	Eif6	eukaryotic translation initiation factor 6
160630_at	0.12187	0.0102	-3.53529	-2.78358	-0.90531	Gm14680///Sms	predicted gene 14680///spermine synthase
162300_at	0.12187	0.0103	-3.53428	-2.78495	-1.35492	Pcp4	Purkinje cell protein 4
162180_r_at	0.12187	0.0103	-3.53216	-2.78784	-1.23566	Nedd8	neural precursor cell expressed, developmentally down-regulated gene 8
104308_at	0.12187	0.0103	3.53204	-2.78801	0.900753	Itgax	integrin alpha X
161121_f_at	0.12187	0.0103	3.53176	-2.7884	1.42788	S100a13	S100 calcium binding protein A13
93757_at	0.12187	0.0103	-3.53175	-2.78841	-0.907844	Srpr	signal recognition particle receptor ('docking protein')
160851_r_at	0.12191	0.0103	-3.53082	-2.78968	-1.00803	Cox8b	cytochrome c oxidase subunit VIIIb
161740_r_at	0.12211	0.0103	-3.52813	-2.79334	-1.5034	Rag1	recombination activating gene 1
93319_at	0.12211	0.0103	3.52805	-2.79345	1.34407	Rasa3	RAS p21 protein activator 3
161077_f_at	0.1226	0.0104	3.52369	-2.7994	1.80058	Smarcd2	SWI/SNF related, matrix associated, actin dependent regulator of chromatin, subfamily d, member 2
95100_at	0.1226	0.0104	-3.52359	-2.79954	-0.836822	Anapc5	anaphase-promoting complex subunit 5
100349_at	0.12269	0.0104	-3.52119	-2.80282	-2.01856
94305_at	0.12269	0.0104	3.52015	-2.80424	1.25653	Col1a1	collagen, type I, alpha 1
97525_at	0.12269	0.0105	3.51949	-2.80514	2.07841	Gk	glycerol kinase
100441_s_at	0.12269	0.0105	-3.51907	-2.80571	-1.35429	Ank1	ankyrin 1, erythroid
104766_at	0.12269	0.0105	3.51905	-2.80574	0.928952	Gar1	GAR1 ribonucleoprotein
95002_at	0.12269	0.0105	-3.51859	-2.80636	-1.06091	D17Wsu92e	DNA segment, Chr 17, Wayne State University 92, expressed
104056_at	0.12269	0.0105	-3.51733	-2.80809	-1.10049	Ccdc50	coiled-coil domain containing 50
102286_at	0.12269	0.0105	3.51724	-2.80821	1.0568	Araf	Araf proto-oncogene, serine/threonine kinase
98499_s_at	0.12276	0.0105	3.51581	-2.81016	1.57181	Casp7	caspase 7
103809_r_at	0.12276	0.0105	-3.51512	-2.81111	-1.21442	Dync1i1	dynein cytoplasmic 1 intermediate chain 1
93528_s_at	0.12276	0.0105	-3.51445	-2.81202	-0.907421	Klf9	Kruppel-like factor 9
96122_at	0.12276	0.0105	-3.51347	-2.81336	-1.49894	Cmbl	carboxymethylenebutenolidase-like (Pseudomonas)
100758_at	0.12276	0.0105	3.51294	-2.81409	1.54726	Rps28	ribosomal protein S28
160319_at	0.12276	0.0106	-3.5119	-2.81551	-1.12444	Sparcl1	SPARC-like 1
103838_at	0.12276	0.0106	-3.51181	-2.81563	-1.0475	Sypl2	synaptophysin-like 2
95485_at	0.12291	0.0106	-3.50965	-2.81859	-1.16427	Hadh	hydroxyacyl-Coenzyme A dehydrogenase
103914_at	0.12291	0.0106	-3.50942	-2.8189	-0.874326	Pcyt2	phosphate cytidylyltransferase 2, ethanolamine
93084_at	0.12352	0.0107	-3.50498	-2.82497	-0.963645	Slc25a4	solute carrier family 25 (mitochondrial carrier, adenine nucleotide translocator), member 4
99975_at	0.12352	0.0107	-3.50427	-2.82595	-1.23623	Prkrir	protein-kinase, interferon-inducible double stranded RNA dependent inhibitor, repressor of (P58 repressor)
161675_f_at	0.12359	0.0107	3.50201	-2.82903	1.01211	Coq4	coenzyme Q4
98321_at	0.12359	0.0107	-3.50196	-2.82911	-0.986502	Olfr90	olfactory receptor 90
161360_at	0.12359	0.0107	-3.50167	-2.8295	-1.2718	Oaz1-ps///Oaz1	ornithine decarboxylase antizyme 1, pseudogene///ornithine decarboxylase antizyme 1
98153_at	0.12362	0.0107	3.50079	-2.8307	1.12686	Cct3	chaperonin containing Tcp1, subunit 3 (gamma)
104491_at	0.12386	0.0107	-3.49862	-2.83367	-1.53949	Phtf2	putative homeodomain transcription factor 2
100595_at	0.12389	0.0108	-3.49504	-2.83858	-0.850692	Ptp4a2	protein tyrosine phosphatase 4a2
99672_at	0.12389	0.0108	-3.49413	-2.83982	-0.876148	Clcn4	chloride channel, voltage-sensitive 4
161477_r_at	0.12389	0.0108	-3.49336	-2.84087	-1.73421
94550_at	0.12389	0.0108	3.49325	-2.84102	1.13509	Snx1	sorting nexin 1
104102_at	0.12389	0.0108	3.49322	-2.84106	2.40963	Htra2	HtrA serine peptidase 2
102956_at	0.12389	0.0108	-3.49259	-2.84192	-1.30424	Msx2	msh homeobox 2
95412_at	0.12389	0.0108	3.4922	-2.84246	1.031	Pdcd6	programmed cell death 6
98822_at	0.12389	0.0108	3.49152	-2.84339	1.45097	Isg15	ISG15 ubiquitin-like modifier
100438_at	0.12389	0.0109	-3.49084	-2.84433	-1.80017	Gpr19	G protein-coupled receptor 19
162024_at	0.12389	0.0109	-3.49039	-2.84494	-1.14385	Fmn1	formin 1
161914_s_at	0.12389	0.0109	3.4901	-2.84533	1.38881	Lsp1	lymphocyte specific 1
97121_at	0.12389	0.0109	-3.48764	-2.8487	-0.924075	Fgf6	fibroblast growth factor 6
104712_at	0.12389	0.0109	3.48752	-2.84887	2.15449	Myc	myelocytomatosis oncogene
98363_at	0.12389	0.0109	-3.48743	-2.84899	-2.20048	Nxph2	neurexophilin 2
94208_at	0.12389	0.0109	3.48689	-2.84974	1.73381	Pdia6	protein disulfide isomerase associated 6
98952_at	0.12389	0.0109	-3.4866	-2.85013	-2.11731	Tcf25	transcription factor 25 (basic helix-loop-helix)
92612_at	0.12389	0.0109	-3.48655	-2.8502	-1.99338	Slc27a5	solute carrier family 27 (fatty acid transporter), member 5
94492_at	0.12414	0.011	3.48378	-2.854	1.17638	Dstn	destrin
97908_at	0.12414	0.011	-3.4836	-2.85424	-1.0711	Rmnd5a	required for meiotic nuclear division 5 homolog A
95647_f_at	0.12426	0.011	3.48217	-2.85621	1.66839	Mob1a	MOB kinase activator 1A
98915_at	0.1243	0.011	3.48037	-2.85867	1.18085	Rnf149	ring finger protein 149
94294_at	0.1243	0.011	3.48014	-2.85898	1.1327	Ccnb2	cyclin B2
162135_r_at	0.1243	0.011	-3.47986	-2.85936	-2.27509	Slc38a2	solute carrier family 38, member 2
160805_s_at	0.12434	0.011	3.47832	-2.86148	2.10027	Mpdu1	mannose-P-dolichol utilization defect 1
94276_at	0.12434	0.011	3.47823	-2.8616	1.17119	Hsd17b12	hydroxysteroid (17-beta) dehydrogenase 12
92961_at	0.1245	0.0111	3.47661	-2.86383	1.15101	Lhx1	LIM homeobox protein 1
100328_s_at	0.12459	0.0111	3.47533	-2.86558	1.03348	Gm15448///Gm14548///Gm10693///Pirb///Pira7///Pira6///Pira5///Pira4///Lilra6///Pira2///Pira11///Pira1	predicted gene 15448///predicted gene 14548///predicted pseudogene 10693///paired Ig-like receptor B///paired-Ig-like receptor A7///paired-Ig-like receptor A6///paired-Ig-like receptor A5///paired-Ig-like receptor A4///leukocyte immunoglobulin-like receptor, subfamily A (with TM domain), member 6///paired-Ig-like receptor A2///paired-Ig-like receptor A11///paired-Ig-like receptor A1
161728_f_at	0.12463	0.0111	-3.47396	-2.86747	-0.995782	Pde4dip	phosphodiesterase 4D interacting protein (myomegalin)
102794_at	0.12463	0.0111	3.47306	-2.86869	2.38217	Cxcr4	chemokine (C-X-C motif) receptor 4
161108_r_at	0.12463	0.0111	-3.47235	-2.86966	-2.31571	Pla2g4f	phospholipase A2, group IVF
93563_s_at	0.12463	0.0111	3.47172	-2.87053	2.06104	Nid2	nidogen 2
94068_at	0.12463	0.0111	3.47165	-2.87062	1.17229	Rps19	ribosomal protein S19
97502_at	0.12484	0.0112	-3.46932	-2.87383	-0.942544	Dld	dihydrolipoamide dehydrogenase
161510_f_at	0.12484	0.0112	-3.46842	-2.87506	-1.52131	Scn1b	sodium channel, voltage-gated, type I, beta
95232_at	0.12484	0.0112	3.46815	-2.87544	1.08657	Hnrnpl	heterogeneous nuclear ribonucleoprotein L
97947_at	0.12484	0.0112	3.46767	-2.8761	0.90816	Adam10	a disintegrin and metallopeptidase domain 10
161028_at	0.12507	0.0112	-3.46558	-2.87896	-0.84066	Bmp6	bone morphogenetic protein 6
94301_at	0.1262	0.0113	3.45783	-2.8896	1.48555	Atp6v0e	ATPase, H+ transporting, lysosomal V0 subunit E
160188_at	0.1262	0.0113	-3.4574	-2.89019	-1.10743	Nudt4	nudix (nucleoside diphosphate linked moiety X)-type motif 4
161163_at	0.12644	0.0114	-3.45528	-2.89311	-1.34721	Apbb2	amyloid beta (A4) precursor protein-binding, family B, member 2
161380_f_at	0.12703	0.0114	3.45063	-2.8995	2.1178	Rab31	RAB31, member RAS oncogene family
102868_g_at	0.12703	0.0114	3.45038	-2.89985	2.08217	Tead4	TEA domain family member 4
161262_r_at	0.12739	0.0115	-3.44754	-2.90374	-1.104	Odf2	outer dense fiber of sperm tails 2
160249_at	0.12744	0.0115	3.4466	-2.90504	1.02037	Tpd52	tumor protein D52
98783_at	0.12759	0.0115	-3.44439	-2.90808	-1.73596	Gm21708///Gm21704///Gm21693///Gm21677///Gm10352///Gm10256///Gm4064///Gm3376///Rbmy	predicted gene, 21708///predicted gene, 21704///predicted gene, 21693///predicted gene, 21677///predicted gene 10352///predicted gene 10256///predicted gene 4064///predicted gene 3376///RNA binding motif protein, Y chromosome
92843_r_at	0.12759	0.0115	-3.44436	-2.90813	-1.19512	Eif4g1	eukaryotic translation initiation factor 4, gamma 1
104173_at	0.1279	0.0116	-3.44135	-2.91226	-0.874685	Ms4a1	membrane-spanning 4-domains, subfamily A, member 1
95135_at	0.1279	0.0116	3.44115	-2.91254	0.887212	Mid1ip1	Mid1 interacting protein 1 (gastrulation specific G12-like (zebrafish))
104518_at	0.1279	0.0116	-3.44053	-2.9134	-1.4246	Cryba1	crystallin, beta A1
100345_f_at	0.12821	0.0116	3.43722	-2.91795	0.83952	Vamp8	vesicle-associated membrane protein 8
102849_at	0.12821	0.0116	-3.43703	-2.9182	-1.16021	Kcnj8	potassium inwardly-rectifying channel, subfamily J, member 8
100952_at	0.12821	0.0117	-3.43625	-2.91928	-1.16231	Stim1	stromal interaction molecule 1
100622_at	0.12821	0.0117	3.436	-2.91962	1.15145	Prdx6	peroxiredoxin 6
100343_f_at	0.12831	0.0117	3.43475	-2.92134	1.58309	Tuba1a	tubulin, alpha 1A
96388_at	0.12854	0.0117	3.43271	-2.92416	1.2314	C80678	expressed sequence C80678
95604_at	0.12899	0.0118	3.42921	-2.92898	0.994123	C330006A16Rik	RIKEN cDNA C330006A16 gene
103446_at	0.12899	0.0118	3.42785	-2.93085	0.980967	Ifih1	interferon induced with helicase C domain 1
98963_at	0.12899	0.0118	3.42765	-2.93113	1.86983	Trpv2	transient receptor potential cation channel, subfamily V, member 2
97985_f_at	0.12899	0.0118	3.42685	-2.93224	0.865271	Klc1	kinesin light chain 1
160936_at	0.12899	0.0118	3.42566	-2.93387	0.956672	Tram1	translocating chain-associating membrane protein 1
103232_at	0.12899	0.0118	3.42549	-2.9341	2.40108	Map1s	microtubule-associated protein 1S
99885_at	0.12899	0.0118	3.42487	-2.93496	1.51603	Igh-VJ558///Ighm	immunoglobulin heavy chain (J558 family)///immunoglobulin heavy constant mu
100308_at	0.12899	0.0118	3.42396	-2.93621	1.03169	Col8a1	collagen, type VIII, alpha 1
96757_at	0.12899	0.0119	-3.42388	-2.93632	-0.890284	D10Jhu81e	DNA segment, Chr 10, Johns Hopkins University 81 expressed
102041_at	0.12899	0.0119	-3.42345	-2.93692	-0.929379	Myom2	myomesin 2
98328_at	0.12926	0.0119	-3.42121	-2.94001	-2.01832	Tshr	thyroid stimulating hormone receptor
103563_at	0.12931	0.0119	3.42006	-2.94159	1.95084	Rnf19b	ring finger protein 19B
104725_at	0.12931	0.0119	-3.41924	-2.94272	-1.17652	Rhoq	ras homolog family member Q
95880_s_at	0.12931	0.0119	-3.41893	-2.94315	-1.27849	C79130	expressed sequence C79130
96571_at	0.12949	0.012	-3.41627	-2.94681	-1.09398	Prkcz	protein kinase C, zeta
162329_r_at	0.12949	0.012	-3.41527	-2.94819	-1.7243	Slpi	secretory leukocyte peptidase inhibitor
162482_at	0.12949	0.012	3.41486	-2.94877	1.82054	Traf4	TNF receptor associated factor 4
92614_at	0.12949	0.012	3.41476	-2.9489	0.908703	Id3	inhibitor of DNA binding 3
162362_f_at	0.12949	0.012	3.41384	-2.95017	2.75315	Tnc	tenascin C
92510_at	0.12949	0.012	-3.41341	-2.95076	-0.876796	Jag2	jagged 2
101254_at	0.12949	0.012	3.41331	-2.9509	1.02095	Ran	RAN, member RAS oncogene family
104693_at	0.12951	0.012	3.4123	-2.9523	1.37774	2600001M11Rik///Nudt5	RIKEN cDNA 2600001M11 gene///nudix (nucleoside diphosphate linked moiety X)-type motif 5
94116_at	0.12951	0.012	-3.41188	-2.95288	-1.58138	Brs3	bombesin-like receptor 3
103483_at	0.12996	0.0121	-3.40776	-2.95856	-0.871231	Ercc5	excision repair cross-complementing rodent repair deficiency, complementation group 5
160628_at	0.12996	0.0121	-3.40647	-2.96034	-0.977703	Gcat///Galr3	glycine C-acetyltransferase (2-amino-3-ketobutyrate-coenzyme A ligase)///galanin receptor 3
102829_s_at	0.12996	0.0121	-3.40634	-2.96052	-1.18999	Map2k6	mitogen-activated protein kinase kinase 6
97334_at	0.12996	0.0121	3.40606	-2.9609	1.16266	Hes6	hairy and enhancer of split 6
161907_s_at	0.12996	0.0121	-3.40548	-2.9617	-0.88178	Tnxb	tenascin XB
160344_at	0.12996	0.0121	3.40532	-2.96193	1.13389	Npc2	Niemann-Pick type C2
102831_s_at	0.13036	0.0122	-3.40224	-2.96618	-2.24125	Cd86	CD86 antigen
97442_at	0.13036	0.0122	-3.40171	-2.96691	-1.53732	Slc39a8	solute carrier family 39 (metal ion transporter), member 8
93040_at	0.13046	0.0122	-3.39995	-2.96935	-1.18764	Fxyd1	FXYD domain-containing ion transport regulator 1
92273_at	0.13046	0.0122	3.39903	-2.97062	1.33808	Ptpn18	protein tyrosine phosphatase, non-receptor type 18
93999_at	0.13046	0.0122	3.39902	-2.97063	1.06487	Snrpg	small nuclear ribonucleoprotein polypeptide G
102575_at	0.13046	0.0123	3.39804	-2.97198	1.45155	Orm3	orosomucoid 3
97927_at	0.13046	0.0123	3.39794	-2.97212	1.66867	Rhog	ras homolog family member G
100896_at	0.13051	0.0123	3.397	-2.97341	1.13268	Cacng1	calcium channel, voltage-dependent, gamma subunit 1
99958_at	0.13053	0.0123	-3.39613	-2.97462	-1.74248	Mcpt2	mast cell protease 2
102646_at	0.13053	0.0123	-3.3956	-2.97536	-1.33991	Usp34	ubiquitin specific peptidase 34
93085_at	0.13078	0.0123	3.3931	-2.97881	1.94309	Psmb9	proteasome (prosome, macropain) subunit, beta type 9 (large multifunctional peptidase 2)
95298_at	0.13078	0.0123	-3.39285	-2.97916	-1.38665	Epha3	Eph receptor A3
102702_at	0.13227	0.0125	-3.38371	-2.9918	-1.22638	Cuedc1	CUE domain containing 1
103737_at	0.13309	0.0126	-3.37787	-2.99987	-1.48614	Gfpt2	glutamine fructose-6-phosphate transaminase 2
92830_s_at	0.13309	0.0126	3.37734	-3.00061	1.39704	Zfp36	zinc finger protein 36
97991_at	0.13309	0.0126	3.37714	-3.00089	1.42411	Kras	Kirsten rat sarcoma viral oncogene homolog
99659_r_at	0.13337	0.0126	-3.37487	-3.00402	-1.3012	Fahd1	fumarylacetoacetate hydrolase domain containing 1
101014_at	0.13339	0.0127	3.37415	-3.00503	1.17981	Ifnar2	interferon (alpha and beta) receptor 2
98356_at	0.13348	0.0127	-3.37188	-3.00817	-0.901515	Adcy9	adenylate cyclase 9
97486_at	0.13348	0.0127	3.37182	-3.00825	1.0116	U2af1	U2 small nuclear ribonucleoprotein auxiliary factor (U2AF) 1
93536_at	0.13348	0.0127	3.37173	-3.00838	0.87224	Bax	BCL2-associated X protein
161062_r_at	0.13361	0.0127	3.37027	-3.0104	1.39724	Rufy3	RUN and FYVE domain containing 3
96973_f_at	0.13361	0.0127	3.36922	-3.01185	1.47074
94933_at	0.13361	0.0127	-3.36913	-3.01198	-0.848376	Fam173a	family with sequence similarity 173, member A
97120_at	0.13408	0.0128	-3.36572	-3.0167	-1.43868
97544_at	0.13408	0.0128	3.3652	-3.01742	1.5839	Ywhaz	tyrosine 3-monooxygenase/tryptophan 5-monooxygenase activation protein, zeta polypeptide
95967_at	0.13409	0.0128	-3.36451	-3.01838	-1.55365	C77681	expressed sequence C77681
161652_r_at	0.13409	0.0128	-3.36379	-3.01938	-2.61731	Idh3a	isocitrate dehydrogenase 3 (NAD+) alpha
104289_at	0.13409	0.0128	-3.36327	-3.02009	-1.54446	Abcb8	ATP-binding cassette, sub-family B (MDR/TAP), member 8
161650_at	0.13424	0.0129	3.36134	-3.02277	1.63807	Slpi	secretory leukocyte peptidase inhibitor
103061_at	0.13424	0.0129	3.3601	-3.02449	1.24803	Gad1	glutamate decarboxylase 1
94270_at	0.13424	0.0129	3.35948	-3.02535	2.86005	Krt18	keratin 18
93647_at	0.13424	0.0129	3.35906	-3.02593	1.45476	Gmip	Gem-interacting protein
95648_at	0.13424	0.0129	3.35905	-3.02596	0.924516	Mob1a	MOB kinase activator 1A
99148_at	0.13424	0.0129	-3.35863	-3.02653	-0.786885	Fh1	fumarate hydratase 1
92751_i_at	0.13426	0.0129	-3.35751	-3.02808	-0.842141	Wnt10b	wingless-type MMTV integration site family, member 10B
96670_at	0.13426	0.0129	-3.35725	-3.02844	-1.3721	Gstk1	glutathione S-transferase kappa 1
98005_at	0.13426	0.013	-3.35665	-3.02928	-1.14827	Pkia	protein kinase inhibitor, alpha
101128_at	0.1344	0.013	-3.35478	-3.03187	-0.909896	Cacna1s	calcium channel, voltage-dependent, L type, alpha 1S subunit
100927_at	0.1344	0.013	3.35461	-3.03211	1.031	Pltp	phospholipid transfer protein
103947_at	0.1345	0.013	-3.35322	-3.03404	-1.02749	Ppp6c	protein phosphatase 6, catalytic subunit
161270_i_at	0.1345	0.013	3.35284	-3.03456	1.64649	Wnk1	WNK lysine deficient protein kinase 1
102256_at	0.13507	0.0131	-3.34905	-3.03981	-0.898566	Tbx15	T-box 15
96722_at	0.13516	0.0131	-3.34789	-3.04142	-1.04768	Phkb	phosphorylase kinase beta
94767_at	0.13528	0.0131	3.34642	-3.04347	0.99379	Rps11	ribosomal protein S11
102144_f_at	0.13528	0.0131	3.34602	-3.04403	1.04116	Sfpq	splicing factor proline/glutamine rich (polypyrimidine tract binding protein associated)
96610_at	0.13559	0.0132	3.34364	-3.04732	0.862371	Atp6v1h	ATPase, H+ transporting, lysosomal V1 subunit H
93112_at	0.13567	0.0132	3.34263	-3.04874	1.75114	Mcm2	minichromosome maintenance complex component 2
97987_at	0.13634	0.0133	-3.3379	-3.0553	-0.944856	Igfals	insulin-like growth factor binding protein, acid labile subunit
104423_at	0.13634	0.0133	3.33759	-3.05573	1.27195	Dtl	denticleless E3 ubiquitin protein ligase
103494_at	0.13634	0.0133	-3.33691	-3.05667	-1.41433	Tspan8	tetraspanin 8
99605_at	0.13634	0.0133	-3.33646	-3.0573	-1.41544
94412_at	0.13641	0.0133	3.33538	-3.0588	0.937207	Cdk2	cyclin-dependent kinase 2
98368_at	0.13641	0.0133	-3.33427	-3.06035	-0.844633	Prkg2	protein kinase, cGMP-dependent, type II
94843_at	0.13641	0.0133	3.33422	-3.06041	0.835031	Pold4	polymerase (DNA-directed), delta 4
94452_g_at	0.13643	0.0134	3.33324	-3.06177	0.962025	Nsun2	NOL1/NOP2/Sun domain family member 2
96158_at	0.13643	0.0134	-3.33264	-3.06261	-0.85198	Paip2b	poly(A) binding protein interacting protein 2B
96898_at	0.13643	0.0134	-3.33229	-3.06309	-0.778854	Atp5f1	ATP synthase, H+ transporting, mitochondrial F0 complex, subunit B1
98346_at	0.13658	0.0134	3.33047	-3.06563	1.58795	Tsku	tsukushi, small leucine rich proteoglycan
160473_at	0.13658	0.0134	3.3302	-3.066	1.53973	Nme4	NME/NM23 nucleoside diphosphate kinase 4
96913_at	0.13676	0.0134	-3.3286	-3.06822	-0.878948	Hadhb	hydroxyacyl-Coenzyme A dehydrogenase/3-ketoacyl-Coenzyme A thiolase/enoyl-Coenzyme A hydratase (trifunctional protein), beta subunit
98092_at	0.13775	0.0136	3.32259	-3.07659	1.33118	Plac8	placenta-specific 8
93527_at	0.13788	0.0136	-3.32076	-3.07912	-1.63947	Klf9	Kruppel-like factor 9
98446_s_at	0.13788	0.0136	3.3206	-3.07935	1.05992	Cct3	chaperonin containing Tcp1, subunit 3 (gamma)
98429_at	0.13788	0.0136	3.32006	-3.0801	1.07692	Lypla2	lysophospholipase 2
101121_at	0.13821	0.0136	-3.31769	-3.0834	-1.27133
92407_at	0.13895	0.0137	-3.3131	-3.08979	-1.18295	Myom1	myomesin 1
96038_at	0.13905	0.0138	3.31188	-3.0915	1.68586	Rnase4	ribonuclease, RNase A family 4
101072_at	0.13905	0.0138	-3.31079	-3.09301	-1.05681	Eif4ebp2	eukaryotic translation initiation factor 4E binding protein 2
95111_i_at	0.13905	0.0138	3.31073	-3.09309	2.58275	Ppil2	peptidylprolyl isomerase (cyclophilin)-like 2
97158_at	0.13915	0.0138	-3.30906	-3.09541	-0.795577	Zfp651	zinc finger protein 651
94829_at	0.13915	0.0138	-3.30875	-3.09585	-1.25158	Tmem70	transmembrane protein 70
160584_at	0.13915	0.0138	-3.30836	-3.09639	-1.09078
103783_at	0.13935	0.0138	-3.30666	-3.09876	-1.1338	Xpr1	xenotropic and polytropic retrovirus receptor 1
97784_at	0.13935	0.0139	-3.30611	-3.09953	-0.95421	Aloxe3	arachidonate lipoxygenase 3
97808_at	0.13955	0.0139	3.30443	-3.10186	0.821435	Sf3b1	splicing factor 3b, subunit 1
93273_at	0.13962	0.0139	-3.30346	-3.10322	-1.1946	Snca	synuclein, alpha
94872_at	0.13965	0.0139	-3.30211	-3.10509	-0.805834	Smpdl3a	sphingomyelin phosphodiesterase, acid-like 3A
92804_at	0.13965	0.0139	3.30204	-3.10519	0.886151	Polr2h	polymerase (RNA) II (DNA directed) polypeptide H
103702_i_at	0.13965	0.0139	-3.3015	-3.10595	-2.31509	Slc22a30	solute carrier family 22, member 30
93754_at	0.13967	0.014	-3.30069	-3.10708	-1.12462	Ech1	enoyl coenzyme A hydratase 1, peroxisomal
99574_at	0.13967	0.014	3.30016	-3.10782	1.09356	Znrf2	zinc and ring finger 2
98464_at	0.14098	0.0141	-3.29174	-3.11955	-1.01506	Ankrd40	ankyrin repeat domain 40
96511_s_at	0.14098	0.0141	3.2917	-3.11961	1.39687	Vav1	vav 1 oncogene
98531_g_at	0.14098	0.0141	3.29128	-3.12019	1.05971	Gas5	growth arrest specific 5
98997_f_at	0.14098	0.0141	-3.2908	-3.12087	-1.38679	Krt35	keratin 35
99915_at	0.14108	0.0142	-3.2897	-3.1224	-1.59568	Areg	amphiregulin
97460_at	0.14134	0.0142	-3.28727	-3.12579	-0.898195	Ube2r2	ubiquitin-conjugating enzyme E2R 2
94450_at	0.14134	0.0142	3.28694	-3.12624	1.05683	Nsun2	NOL1/NOP2/Sun domain family member 2
100720_at	0.14134	0.0142	3.28653	-3.12683	1.03421	Pabpc1	poly(A) binding protein, cytoplasmic 1
160902_at	0.14138	0.0142	-3.28572	-3.12795	-1.73583	F8a	factor 8-associated gene A
92829_at	0.14177	0.0143	3.28308	-3.13164	1.07831	Hspe1	heat shock protein 1 (chaperonin 10)
95909_at	0.14182	0.0143	-3.28223	-3.13283	-1.29538
100582_at	0.14183	0.0143	3.28159	-3.13372	1.36371	Snx17	sorting nexin 17
100348_at	0.14202	0.0144	3.28	-3.13593	0.919161
92850_at	0.14259	0.0144	3.27633	-3.14106	1.04344	Rrbp1	ribosome binding protein 1
100147_at	0.14259	0.0144	3.27583	-3.14175	1.26827	Aco1	aconitase 1
162455_f_at	0.14283	0.0145	3.27356	-3.14492	1.86142	Tmem214	transmembrane protein 214
101848_g_at	0.14283	0.0145	3.27341	-3.14513	1.35669	Sp100	nuclear antigen Sp100
95066_at	0.14325	0.0145	3.27058	-3.14909	1.11711	Taldo1	transaldolase 1
92400_at	0.14325	0.0145	3.27002	-3.14988	1.09507	Ndst2	N-deacetylase/N-sulfotransferase (heparan glucosaminyl) 2
161899_f_at	0.14327	0.0146	3.26933	-3.15083	2.00938	Lat2	linker for activation of T cells family, member 2
162387_f_at	0.14336	0.0146	-3.2683	-3.15228	-0.837008	Mfn1	mitofusin 1
161676_at	0.14367	0.0146	3.26613	-3.15532	1.10475	Sgol1	shugoshin-like 1 (S. pombe)
96919_at	0.144	0.0147	3.26333	-3.15922	0.91766	Atp6v0c	ATPase, H+ transporting, lysosomal V0 subunit C
94079_at	0.144	0.0147	-3.2632	-3.1594	-0.840216	2018-09-04	septin 4
104726_at	0.14412	0.0147	-3.26204	-3.16103	-0.929727	C8g	complement component 8, gamma polypeptide
93903_at	0.14414	0.0147	-3.26134	-3.162	-1.12864	Acvr2b	activin receptor IIB
160150_f_at	0.14439	0.0148	3.25946	-3.16463	0.905748	Cnn3	calponin 3, acidic
92519_at	0.14453	0.0148	-3.25793	-3.16677	-1.93274	Phka1	phosphorylase kinase alpha 1
160354_at	0.14453	0.0148	-3.25759	-3.16724	-1.59743	Ldb3	LIM domain binding 3
162242_at	0.14483	0.0148	-3.25547	-3.17022	-2.22533
104482_at	0.14504	0.0149	3.2538	-3.17256	1.06195	Stx2	syntaxin 2
98829_at	0.14542	0.0149	-3.25127	-3.1761	-1.27545	Kcnj12	potassium inwardly-rectifying channel, subfamily J, member 12
160800_at	0.14561	0.0149	-3.24971	-3.17828	-0.862692	Zranb1	zinc finger, RAN-binding domain containing 1
103319_at	0.146	0.015	3.24711	-3.18192	1.82106	Psmd10	proteasome (prosome, macropain) 26S subunit, non-ATPase, 10
100003_at	0.146	0.015	-3.24654	-3.18271	-1.01294	Ryr1	ryanodine receptor 1, skeletal muscle
161761_r_at	0.14619	0.015	3.2447	-3.1853	1.14358	Hsp90ab1	heat shock protein 90 alpha (cytosolic), class B member 1
97456_at	0.14619	0.0151	3.24443	-3.18567	0.922082	Acsl5	acyl-CoA synthetase long-chain family member 5
94513_r_at	0.14628	0.0151	-3.24339	-3.18712	-1.91867	Arcn1	archain 1
98013_at	0.14631	0.0151	3.24254	-3.18831	1.30213	Fam91a1	family with sequence similarity 91, member A1
160879_at	0.14631	0.0151	3.2421	-3.18893	1.80937	Terf1	telomeric repeat binding factor 1
100315_at	0.14636	0.0151	-3.24128	-3.19007	-1.82852	Atp8a1	ATPase, aminophospholipid transporter (APLT), class I, type 8A, member 1
92792_at	0.14684	0.0152	-3.23825	-3.19432	-1.16121	Ucp2	uncoupling protein 2 (mitochondrial, proton carrier)
97487_at	0.14726	0.0153	-3.23356	-3.2009	-0.947735	Serpine2	serine (or cysteine) peptidase inhibitor, clade E, member 2
102348_at	0.14726	0.0153	3.23353	-3.20094	1.31122	Gm4354	predicted gene 4354
101078_at	0.14726	0.0153	-3.23351	-3.20097	-0.837443	Bsg	basigin
92256_at	0.14726	0.0153	3.23317	-3.20144	0.951504	Ctsb	cathepsin B
94801_at	0.14726	0.0153	-3.23315	-3.20147	-0.980139	Pgrmc2	progesterone receptor membrane component 2
160595_at	0.14726	0.0153	-3.23204	-3.20302	-1.11515	Rpap3	RNA polymerase II associated protein 3
95939_i_at	0.14726	0.0153	3.23165	-3.20357	1.03845	Fam105a	family with sequence similarity 105, member A
98844_at	0.14726	0.0153	-3.23152	-3.20375	-0.8731	Zic2	zinc finger protein of the cerebellum 2
160194_at	0.14726	0.0153	-3.23075	-3.20483	-0.764602	Gcdh	glutaryl-Coenzyme A dehydrogenase
94330_at	0.14726	0.0154	3.22957	-3.20648	1.85549	Npl	N-acetylneuraminate pyruvate lyase
98057_at	0.14726	0.0154	-3.22952	-3.20655	-0.864732	Rnf166	ring finger protein 166
95803_at	0.14726	0.0154	3.22877	-3.2076	1.5515	Sirpa	signal-regulatory protein alpha
160700_i_at	0.14726	0.0154	-3.22848	-3.20801	-2.04212	Sema6c	sema domain, transmembrane domain (TM), and cytoplasmic domain, (semaphorin) 6C
160713_at	0.14726	0.0154	3.22815	-3.20847	1.01109	Zfand2a	zinc finger, AN1-type domain 2A
92797_at	0.14752	0.0154	-3.22626	-3.21112	-1.01822	Cul3	cullin 3
160519_at	0.14764	0.0155	-3.22506	-3.21281	-1.02995	Timp3	tissue inhibitor of metalloproteinase 3
162228_f_at	0.14764	0.0155	-3.22454	-3.21354	-0.837878	Stard3	START domain containing 3
104213_at	0.14817	0.0155	-3.22131	-3.21807	-1.21888	Upp2	uridine phosphorylase 2
98944_at	0.14852	0.0156	3.21862	-3.22184	0.985669	Sec23b	SEC23 homolog B, COPII coat complex component
94047_at	0.14852	0.0156	3.21842	-3.22213	0.884367	Glmp	glycosylated lysosomal membrane protein
94237_at	0.14888	0.0156	3.21605	-3.22544	0.785019	Rpn1	ribophorin I
97373_at	0.14905	0.0157	-3.21423	-3.228	-0.755294	Slc25a19	solute carrier family 25 (mitochondrial thiamine pyrophosphate carrier), member 19
103713_at	0.14905	0.0157	-3.21408	-3.22822	-0.81948	Usp9x	ubiquitin specific peptidase 9, X chromosome
160101_at	0.14913	0.0157	3.21284	-3.22996	0.945052	Hmox1	heme oxygenase 1
99812_at	0.14913	0.0157	-3.21217	-3.23089	-1.28818	Capn3	calpain 3
92810_at	0.14913	0.0157	3.21133	-3.23207	2.15381	Pdk3	pyruvate dehydrogenase kinase, isoenzyme 3
101090_at	0.14913	0.0158	3.21081	-3.23281	1.37231	Fbn1	fibrillin 1
162171_f_at	0.14913	0.0158	-3.21038	-3.2334	-1.86021	Fgfr2	fibroblast growth factor receptor 2
160371_at	0.14913	0.0158	3.20979	-3.23424	1.04003	Arl6ip1	ADP-ribosylation factor-like 6 interacting protein 1
95028_r_at	0.14913	0.0158	-3.20869	-3.23579	-0.929583	Gm4724///Gm14308///0610010B08Rik///Gm14434///Gm14430///Gm14325	predicted gene 4724///predicted gene 14308///RIKEN cDNA 0610010B08 gene///predicted gene 14434///predicted gene 14430///predicted gene 14325
161647_f_at	0.14913	0.0158	-3.20718	-3.2379	-1.76278	Krt4	keratin 4
96268_at	0.14913	0.0158	-3.20712	-3.23798	-1.27636	Suclg1	succinate-CoA ligase, GDP-forming, alpha subunit
101162_at	0.14913	0.0158	3.20698	-3.23818	1.6074	Myf5	myogenic factor 5
99978_s_at	0.14913	0.0158	-3.20667	-3.23862	-0.885153	Mapk14	mitogen-activated protein kinase 14
96359_at	0.14913	0.0158	-3.20654	-3.2388	-0.939853	Hdlbp	high density lipoprotein (HDL) binding protein
100297_at	0.14913	0.0159	3.20598	-3.23959	1.12282	Wdr26	WD repeat domain 26
99655_at	0.14913	0.0159	3.20544	-3.24035	0.801429	Sec11a	SEC11 homolog A, signal peptidase complex subunit
104393_at	0.14913	0.0159	-3.20531	-3.24054	-1.00865	Fam220a	family with sequence similarity 220, member A
160367_at	0.14944	0.0159	-3.20319	-3.24351	-1.36383	Pdlim7	PDZ and LIM domain 7
100359_at	0.1498	0.016	3.20086	-3.24678	1.62145	Tcp10c///Tcp10b///Tcp10a	t-complex protein 10c///t-complex protein 10b///t-complex protein 10a
102366_at	0.1498	0.016	-3.20033	-3.24752	-1.05447	Retn	resistin
160738_at	0.15018	0.016	-3.19769	-3.25123	-0.768002	Polrmt	polymerase (RNA) mitochondrial (DNA directed)
94966_at	0.15018	0.0161	3.19633	-3.25315	1.54351	G6pdx	glucose-6-phosphate dehydrogenase X-linked
94833_at	0.15018	0.0161	3.19616	-3.25338	1.04724	Fstl1	follistatin-like 1
98589_at	0.15018	0.0161	3.19567	-3.25408	1.24873	Plin2	perilipin 2
95881_f_at	0.15018	0.0161	-3.19563	-3.25413	-1.37506	Helb	helicase (DNA) B
97496_f_at	0.15018	0.0161	3.19513	-3.25483	1.05737	Prkcdbp	protein kinase C, delta binding protein
160264_s_at	0.15034	0.0161	-3.19343	-3.25722	-0.756115	Pcp4l1	Purkinje cell protein 4-like 1
102117_at	0.15034	0.0161	3.19325	-3.25748	1.94916	Ift27	intraflagellar transport 27
102232_at	0.15047	0.0162	3.19203	-3.25919	1.13608	Slc39a9	solute carrier family 39 (zinc transporter), member 9
96813_f_at	0.15048	0.0162	3.19123	-3.26032	0.763243	Otud5	OTU domain containing 5
101676_at	0.15048	0.0162	-3.19018	-3.26179	-0.982448	Gpx3	glutathione peroxidase 3
103231_at	0.15048	0.0162	3.18987	-3.26223	0.867965	Rhoh	ras homolog family member H
161005_at	0.15048	0.0162	-3.1898	-3.26233	-0.956785	Txndc16	thioredoxin domain containing 16
102265_at	0.1505	0.0162	3.18915	-3.26324	1.38914	Myf6	myogenic factor 6
100959_at	0.15058	0.0162	3.18823	-3.26454	0.938711	S100a13	S100 calcium binding protein A13
92439_at	0.15079	0.0163	-3.18653	-3.26693	-0.742059	Oc90	otoconin 90
160409_at	0.15079	0.0163	-3.18607	-3.26758	-0.777353	Pitpna	phosphatidylinositol transfer protein, alpha
92354_at	0.15139	0.0164	-3.18255	-3.27252	-1.13009	Maf	avian musculoaponeurotic fibrosarcoma oncogene homolog
98572_at	0.15139	0.0164	3.18206	-3.27321	0.817055	Dnajb11	DnaJ heat shock protein family (Hsp40) member B11
93705_at	0.15163	0.0164	3.17938	-3.27698	1.06434	Chrnb1	cholinergic receptor, nicotinic, beta polypeptide 1 (muscle)
102950_at	0.15163	0.0164	-3.17929	-3.27712	-1.44201	Gml///Gml2	glycosylphosphatidylinositol anchored molecule like///glycosylphosphatidylinositol anchored molecule like 2
93560_at	0.15163	0.0164	-3.17928	-3.27713	-0.760233	Acyp1	acylphosphatase 1, erythrocyte (common) type
101954_at	0.1517	0.0165	3.17826	-3.27856	1.01386	H2afz	H2A histone family, member Z
101406_at	0.1517	0.0165	-3.17769	-3.27937	-0.881148	Sult2b1	sulfotransferase family, cytosolic, 2B, member 1
94997_at	0.1517	0.0165	-3.17727	-3.27995	-0.961578	Emcn	endomucin
92862_f_at	0.1518	0.0165	-3.17626	-3.28137	-1.0949	Krt17	keratin 17
161611_f_at	0.15195	0.0165	-3.17436	-3.28405	-1.00653	Emid1	EMI domain containing 1
104709_at	0.15195	0.0166	-3.17358	-3.28515	-0.866949	Sec23a	SEC23 homolog A, COPII coat complex component
99475_at	0.15195	0.0166	-3.17356	-3.28518	-1.38299	Socs2	suppressor of cytokine signaling 2
160260_at	0.15195	0.0166	-3.17333	-3.2855	-0.76692	Thoc7	THO complex 7
93793_at	0.15195	0.0166	3.17283	-3.28621	0.887236	Lasp1	LIM and SH3 protein 1
99326_at	0.15203	0.0166	-3.17145	-3.28815	-0.936857	Pla2g2c	phospholipase A2, group IIC
98098_at	0.15203	0.0166	-3.17135	-3.28829	-0.988707	Car1	carbonic anhydrase 1
93810_at	0.15203	0.0166	3.17082	-3.28904	0.936505	Ctsd	cathepsin D
92239_at	0.15219	0.0167	-3.16949	-3.2909	-1.26668	Elavl3	ELAV (embryonic lethal, abnormal vision, Drosophila)-like 3 (Hu antigen C)
99665_at	0.15235	0.0167	-3.16818	-3.29276	-1.22796	Satb1	special AT-rich sequence binding protein 1
160123_at	0.15252	0.0167	-3.16679	-3.29471	-0.968238	Phpt1	phosphohistidine phosphatase 1
AFFX-PyruCarbMur/L09192_3_at	0.15286	0.0168	-3.16436	-3.29814	-0.851566	Pcx	pyruvate carboxylase
160127_at	0.15286	0.0168	-3.16411	-3.29849	-1.11475	Ccng1	cyclin G1
100609_at	0.1534	0.0169	3.16096	-3.30293	1.12798	Cfb	complement factor B
103242_at	0.15347	0.0169	3.16007	-3.30418	0.796879	Ap1g1	adaptor protein complex AP-1, gamma 1 subunit
95908_at	0.15361	0.0169	-3.15861	-3.30624	-1.83935	Klra22///Klra16///Klra15///Klra1	killer cell lectin-like receptor subfamily A, member 22///killer cell lectin-like receptor, subfamily A, member 16///killer cell lectin-like receptor, subfamily A, member 15///killer cell lectin-like receptor, subfamily A, member 1
94756_at	0.15361	0.0169	3.15811	-3.30694	1.45363	Hist2h3b///Hist1h3e///Hist1h3b///Hist1h3d///Hist1h3c///Hist1h3f///Hist2h3c2///Hist2h3c1	histone cluster 2, H3b///histone cluster 1, H3e///histone cluster 1, H3b///histone cluster 1, H3d///histone cluster 1, H3c///histone cluster 1, H3f///histone cluster 2, H3c2///histone cluster 2, H3c1
96572_at	0.15361	0.0169	-3.15781	-3.30736	-0.933882	Azi2	5-azacytidine induced gene 2
96789_i_at	0.15376	0.017	3.1562	-3.30964	1.80972	Galm	galactose mutarotase
101055_at	0.15376	0.017	3.15604	-3.30987	1.06288	Ctsa	cathepsin A
162099_f_at	0.15388	0.017	-3.15491	-3.31146	-1.21224	Cd2bp2	CD2 antigen (cytoplasmic tail) binding protein 2
95636_at	0.154	0.017	3.15378	-3.31305	2.09754	0610010K14Rik///Rnasek	RIKEN cDNA 0610010K14 gene///ribonuclease, RNase K
99821_at	0.15416	0.0171	-3.15239	-3.31501	-1.03954
AFFX-b-ActinMur/M12481_M_at	0.15416	0.0171	3.15197	-3.3156	1.03582	Actb	actin, beta
101654_at	0.15434	0.0171	-3.1504	-3.31781	-0.979793	Hist1h2bb	histone cluster 1, H2bb
95775_f_at	0.15434	0.0171	-3.14988	-3.31855	-1.5053	Klk1b1	kallikrein 1-related peptidase b1
101457_at	0.15434	0.0171	-3.14954	-3.31903	-0.976383	Jak2	Janus kinase 2
160637_at	0.15494	0.0172	-3.14587	-3.32421	-1.09455	Mocs2	molybdenum cofactor synthesis 2
103073_i_at	0.15494	0.0172	3.14561	-3.32458	0.747732	Gm12372///Taf9	predicted gene 12372///TATA-box binding protein associated factor 9
94430_at	0.15502	0.0172	-3.14471	-3.32584	-0.771047	Zswim1	zinc finger SWIM-type containing 1
162421_r_at	0.1552	0.0173	-3.14282	-3.32851	-2.19474	Ctla2a	cytotoxic T lymphocyte-associated protein 2 alpha
103763_at	0.1552	0.0173	-3.14277	-3.32859	-0.913813	Ash1l	ash1 (absent, small, or homeotic)-like (Drosophila)
93271_s_at	0.15545	0.0173	-3.14058	-3.33167	-0.751482	Gnas	GNAS (guanine nucleotide binding protein, alpha stimulating) complex locus
160091_at	0.15545	0.0173	3.14032	-3.33203	1.22128	Pgam1	phosphoglycerate mutase 1
99995_at	0.15545	0.0173	-3.14001	-3.33247	-0.767974	Cetn1	centrin 1
98417_at	0.15551	0.0174	3.13908	-3.3338	2.23126	Mx1	MX dynamin-like GTPase 1
99597_at	0.15551	0.0174	3.13836	-3.3348	1.16422	Gnai2	guanine nucleotide binding protein (G protein), alpha inhibiting 2
100483_at	0.15551	0.0174	3.13818	-3.33506	1.53417	Ifnar1	interferon (alpha and beta) receptor 1
92253_at	0.15584	0.0174	3.13607	-3.33804	1.12891	Krtap6-2	keratin associated protein 6-2
94406_at	0.1559	0.0175	3.13502	-3.33953	1.18994	Phtf1	putative homeodomain transcription factor 1
93441_at	0.1559	0.0175	3.13467	-3.34002	1.59419	2700099C18Rik	NDC80 homolog, kinetochore complex component pseudogene
162081_f_at	0.1559	0.0175	3.13364	-3.34147	0.93665
97803_at	0.1559	0.0175	3.13342	-3.34178	0.73694	Mpp1	membrane protein, palmitoylated
160530_at	0.1559	0.0175	-3.13309	-3.34225	-0.752135	Ghitm	growth hormone inducible transmembrane protein
95542_at	0.1559	0.0175	3.13264	-3.34288	1.00632	Tpm4	tropomyosin 4
94507_at	0.15622	0.0176	-3.1306	-3.34577	-1.39444	Acsl1	acyl-CoA synthetase long-chain family member 1
101110_at	0.15626	0.0176	3.12899	-3.34804	0.893333	Col6a3	collagen, type VI, alpha 3
102573_at	0.15626	0.0176	-3.1286	-3.3486	-0.743742	Nxph1	neurexophilin 1
162060_r_at	0.15626	0.0176	-3.1283	-3.34901	-1.50135
161984_f_at	0.15626	0.0176	3.12794	-3.34953	1.23711	Col3a1	collagen, type III, alpha 1
98299_s_at	0.15626	0.0176	3.12703	-3.35081	2.51143	Slfn4///Slfn3	schlafen 4///schlafen 3
101980_at	0.15626	0.0177	-3.12691	-3.35098	-0.718743	Sub1	SUB1 homolog (S. cerevisiae)
160275_at	0.15626	0.0177	-3.12677	-3.35117	-0.837232	Msrb1	methionine sulfoxide reductase B1
93252_at	0.15626	0.0177	3.12625	-3.35191	0.924461	Bcap31	B cell receptor associated protein 31
161414_f_at	0.15626	0.0177	3.12574	-3.35263	0.802271	Smarcd2	SWI/SNF related, matrix associated, actin dependent regulator of chromatin, subfamily d, member 2
93801_at	0.15635	0.0177	-3.12481	-3.35394	-0.866736	Krt25	keratin 25
99934_at	0.15641	0.0177	-3.12401	-3.35508	-0.894363	Nectin2	nectin cell adhesion molecule 2
162390_r_at	0.15641	0.0177	-3.12297	-3.35655	-3.03578	C4a///C4b	complement component 4A (Rodgers blood group)///complement component 4B (Chido blood group)
98083_at	0.15641	0.0178	3.12283	-3.35674	0.872186	Klf6	Kruppel-like factor 6
102823_at	0.15641	0.0178	-3.12224	-3.35757	-1.17469	Ighg	Immunoglobulin heavy chain (gamma polypeptide)
96879_at	0.15641	0.0178	-3.12191	-3.35804	-0.936804	Ogdh	oxoglutarate (alpha-ketoglutarate) dehydrogenase (lipoamide)
103697_at	0.1565	0.0178	-3.121	-3.35933	-0.879111	Lifr	leukemia inhibitory factor receptor
103683_at	0.15674	0.0178	-3.11887	-3.36234	-0.996845	Dhodh	dihydroorotate dehydrogenase
102793_at	0.15674	0.0178	-3.11883	-3.3624	-1.80974	Krtap8-1	keratin associated protein 8-1
92711_at	0.15698	0.0179	-3.11706	-3.36491	-0.881706	Tpsb2	tryptase beta 2
160205_f_at	0.15698	0.0179	-3.11583	-3.36663	-0.90043	Rnf11	ring finger protein 11
161663_f_at	0.15698	0.018	-3.11457	-3.36841	-1.22464	Dnajc19-ps///Dnajc19	DnaJ heat shock protein family (Hsp40) member C19, pseudogene///DnaJ heat shock protein family (Hsp40) member C19
96632_at	0.15698	0.018	3.1143	-3.3688	0.754405	Morf4l2	mortality factor 4 like 2
92796_at	0.15698	0.018	-3.1142	-3.36894	-0.961476	Alpl	alkaline phosphatase, liver/bone/kidney
160360_at	0.15698	0.018	3.11415	-3.36902	0.762071	2018-09-15	selenoprotein 15
160365_at	0.15698	0.018	-3.11398	-3.36925	-0.955855	Eif2s2	eukaryotic translation initiation factor 2, subunit 2 (beta)
101760_at	0.15698	0.018	-3.11361	-3.36978	-0.916839	Fut2	fucosyltransferase 2
160916_at	0.157	0.018	-3.11299	-3.37065	-1.20628	Eepd1	endonuclease/exonuclease/phosphatase family domain containing 1
101082_at	0.15712	0.018	-3.11166	-3.37253	-0.91413	Me1	malic enzyme 1, NADP(+)-dependent, cytosolic
101476_at	0.15712	0.018	3.11107	-3.37337	0.724969	Pabpn1	poly(A) binding protein, nuclear 1
102322_at	0.15712	0.018	3.11073	-3.37385	1.47836	Ugdh	UDP-glucose dehydrogenase
95703_at	0.15712	0.0181	3.11037	-3.37437	0.790854	Sae1	SUMO1 activating enzyme subunit 1
102356_at	0.15717	0.0181	-3.10965	-3.37538	-1.02346	Dcaf11	DDB1 and CUL4 associated factor 11
104293_at	0.15724	0.0181	-3.10881	-3.37657	-0.744573	Klhl21	kelch-like 21
101294_g_at	0.15724	0.0181	3.10828	-3.37731	1.3678	G6pdx///G6pd2	glucose-6-phosphate dehydrogenase X-linked///glucose-6-phosphate dehydrogenase 2
103829_at	0.15768	0.0182	-3.10572	-3.38094	-0.832368	Herc2	HECT and RLD domain containing E3 ubiquitin protein ligase 2
93660_at	0.15798	0.0182	-3.10382	-3.38364	-1.32577	Camk2a	calcium/calmodulin-dependent protein kinase II alpha
92798_at	0.15815	0.0182	-3.10252	-3.38546	-0.846963	Atp5c1	ATP synthase, H+ transporting, mitochondrial F1 complex, gamma polypeptide 1
93445_at	0.15887	0.0183	3.09869	-3.39088	1.74994	Cd5l	CD5 antigen-like
103427_at	0.15923	0.0184	-3.09597	-3.39474	-0.830228	Fbxl3	F-box and leucine-rich repeat protein 3
100912_at	0.15923	0.0184	3.09592	-3.39481	1.30573	Dph5	diphthamide biosynthesis 5
99074_at	0.15923	0.0184	3.09502	-3.39608	0.781855	Vil1	villin 1
97907_at	0.15923	0.0184	3.0946	-3.39668	0.99349	Lsm7	LSM7 homolog, U6 small nuclear RNA and mRNA degradation associated
93830_at	0.15923	0.0185	3.09451	-3.39681	0.763195	Nono	non-POU-domain-containing, octamer binding protein
97307_f_at	0.15952	0.0185	-3.0927	-3.39937	-0.728166	Ndufb5	NADH dehydrogenase (ubiquinone) 1 beta subcomplex, 5
101814_at	0.16003	0.0186	-3.08982	-3.40345	-1.75275	Gdf11	growth differentiation factor 11
161131_r_at	0.16026	0.0186	-3.08828	-3.40563	-0.904078	Ddx27	DEAD (Asp-Glu-Ala-Asp) box polypeptide 27
100876_at	0.16039	0.0186	3.08718	-3.4072	0.994255	Fez1	fasciculation and elongation protein zeta 1 (zygin I)
100307_at	0.16039	0.0186	-3.08669	-3.40788	-1.21036	Nfix	nuclear factor I/X
100892_at	0.16045	0.0187	-3.0859	-3.40901	-0.927671	Ndufaf1	NADH dehydrogenase (ubiquinone) 1 alpha subcomplex, assembly factor 1
101193_at	0.1606	0.0187	-3.08441	-3.41112	-1.66171	Zik1	zinc finger protein interacting with K protein 1
97264_r_at	0.1606	0.0187	-3.08421	-3.4114	-1.141	Csnk1d	casein kinase 1, delta
101699_at	0.16165	0.0188	-3.07887	-3.41897	-1.73464	Phxr2	per-hexamer repeat gene 2
93486_at	0.16165	0.0189	-3.07827	-3.41981	-0.92499	Slc27a1	solute carrier family 27 (fatty acid transporter), member 1
161165_f_at	0.16165	0.0189	3.07792	-3.42032	1.4077	Lpin2	lipin 2
97353_at	0.16165	0.0189	-3.07743	-3.42101	-1.3221	Dab2ip	disabled 2 interacting protein
104494_at	0.16167	0.0189	3.07684	-3.42185	0.814345	Sowahc	sosondowah ankyrin repeat domain family member C
104065_at	0.16208	0.019	3.07405	-3.4258	1.82025	Edem1	ER degradation enhancer, mannosidase alpha-like 1
98849_at	0.16208	0.019	-3.07399	-3.4259	-0.98521	Tmem170	transmembrane protein 170
98956_at	0.16237	0.019	3.07219	-3.42844	0.974	Tram1	translocating chain-associating membrane protein 1
99847_at	0.16312	0.0191	3.06835	-3.43389	0.891877	St3gal1	ST3 beta-galactoside alpha-2,3-sialyltransferase 1
96393_at	0.1632	0.0192	-3.06648	-3.43655	-1.47862
103459_at	0.1632	0.0192	3.06607	-3.43713	1.42532	Slc39a6	solute carrier family 39 (metal ion transporter), member 6
160312_at	0.1632	0.0192	3.06592	-3.43734	2.08226	Cmtm6	CKLF-like MARVEL transmembrane domain containing 6
97572_at	0.1632	0.0192	-3.0659	-3.43737	-1.37525	Ibsp	integrin binding sialoprotein
93668_at	0.1632	0.0192	-3.0655	-3.43793	-1.04871	Sebox	SEBOX homeobox
96252_at	0.16334	0.0192	3.06431	-3.43962	0.735412	Pdcd6ip	programmed cell death 6 interacting protein
104481_at	0.16334	0.0192	-3.06386	-3.44026	-0.919195	Eef2k	eukaryotic elongation factor-2 kinase
96155_at	0.16348	0.0193	3.0626	-3.44204	1.42285	Cdk5rap3	CDK5 regulatory subunit associated protein 3
100335_at	0.16348	0.0193	-3.06105	-3.44426	-1.23778	Atp7b	ATPase, Cu++ transporting, beta polypeptide
95148_at	0.16348	0.0193	3.06103	-3.44427	0.961006	Ak2	adenylate kinase 2
102050_at	0.16348	0.0193	-3.06079	-3.44462	-0.829351	Nfatc3	nuclear factor of activated T cells, cytoplasmic, calcineurin dependent 3
97114_at	0.16348	0.0193	3.06078	-3.44463	1.02355	Psap	prosaposin
103709_at	0.16362	0.0194	3.05968	-3.4462	1.0068	Col1a1	collagen, type I, alpha 1
101982_at	0.16391	0.0194	3.05786	-3.44877	0.809804	Vasp	vasodilator-stimulated phosphoprotein
98522_at	0.16397	0.0194	3.05703	-3.44996	1.07675	Psmd8	proteasome (prosome, macropain) 26S subunit, non-ATPase, 8
96734_at	0.16397	0.0194	-3.05661	-3.45055	-0.715255	Synj2bp	synaptojanin 2 binding protein
102004_at	0.16405	0.0195	-3.05532	-3.45238	-1.36506	Acaa1b	acetyl-Coenzyme A acyltransferase 1B
102354_at	0.16405	0.0195	3.05527	-3.45246	1.56624	Tcf19	transcription factor 19
104294_at	0.16411	0.0195	-3.05452	-3.45352	-0.88431	Ibtk	inhibitor of Bruton agammaglobulinemia tyrosine kinase
96985_at	0.16462	0.0196	-3.05179	-3.45739	-1.74114	Olfr1264	olfactory receptor 1264
103221_at	0.16544	0.0197	3.04768	-3.46324	1.96296	Saal1	serum amyloid A-like 1
104584_f_at	0.16549	0.0197	-3.04684	-3.46443	-1.73319	Crb3	crumbs family member 3
93500_at	0.16549	0.0197	-3.04601	-3.46561	-0.776305	Alas1	aminolevulinic acid synthase 1
162343_f_at	0.16549	0.0197	-3.04599	-3.46564	-0.945853	Atp5d	ATP synthase, H+ transporting, mitochondrial F1 complex, delta subunit
96947_at	0.16558	0.0197	-3.04491	-3.46716	-0.773884	Etfb	electron transferring flavoprotein, beta polypeptide
99598_g_at	0.16558	0.0198	3.04408	-3.46835	0.813583	Gnai2	guanine nucleotide binding protein (G protein), alpha inhibiting 2
93717_at	0.16558	0.0198	3.04379	-3.46876	1.10279	Ccl12	chemokine (C-C motif) ligand 12
99536_at	0.16558	0.0198	-3.04363	-3.46899	-1.10638	Cib2	calcium and integrin binding family member 2
93789_s_at	0.16583	0.0199	3.04085	-3.47294	0.876585	Sin3b	transcriptional regulator, SIN3B (yeast)
94376_s_at	0.16583	0.0199	3.04073	-3.47311	1.79821	Mre11a	MRE11A homolog A, double strand break repair nuclease
100338_s_at	0.16583	0.0199	-3.0393	-3.47514	-1.48896	Cacna1e	calcium channel, voltage-dependent, R type, alpha 1E subunit
94216_at	0.16583	0.0199	-3.03846	-3.47633	-0.919765	Sdhc	succinate dehydrogenase complex, subunit C, integral membrane protein
160486_at	0.16583	0.0199	-3.03833	-3.47652	-0.827253	Ccdc28b	coiled coil domain containing 28B
96389_at	0.16583	0.0199	-3.03809	-3.47686	-1.06642	C80719	expressed sequence C80719
93320_at	0.16583	0.0199	3.03765	-3.47749	2.21014	Cpt1a	carnitine palmitoyltransferase 1a, liver
98976_at	0.16583	0.02	-3.03724	-3.47807	-1.54932	Adamdec1	ADAM-like, decysin 1
93009_at	0.16583	0.02	-3.03648	-3.47915	-1.37577	Gstm2	glutathione S-transferase, mu 2
160515_at	0.16583	0.02	3.03585	-3.48005	1.9631	Parn	poly(A)-specific ribonuclease (deadenylation nuclease)
98421_at	0.16583	0.02	-3.03583	-3.48007	-2.24404	Il17d	interleukin 17D
99993_at	0.16583	0.02	3.03564	-3.48034	1.17719	Anpep	alanyl (membrane) aminopeptidase
94018_at	0.16583	0.02	-3.03555	-3.48048	-0.813487	Ubl3	ubiquitin-like 3
93364_at	0.16583	0.02	3.03496	-3.48132	0.8699	Ctnna1	catenin (cadherin associated protein), alpha 1
161666_f_at	0.16583	0.02	-3.03483	-3.48149	-1.1309	Gadd45b	growth arrest and DNA-damage-inducible 45 beta
97134_at	0.16583	0.02	-3.03472	-3.48165	-1.54592	AA517864	expressed sequence AA517864
102321_at	0.16583	0.0201	-3.0338	-3.48296	-0.751062	Adcy6	adenylate cyclase 6
161677_r_at	0.16583	0.0201	-3.03371	-3.48308	-1.1652	Pofut2	protein O-fucosyltransferase 2
96516_at	0.16583	0.0201	3.03329	-3.48368	1.22169	Srgap2	SLIT-ROBO Rho GTPase activating protein 2
92757_at	0.16607	0.0201	-3.03177	-3.48584	-1.21676	Sez6	seizure related gene 6
97254_at	0.16607	0.0201	3.0313	-3.48652	0.947839	Rbm8a	RNA binding motif protein 8a
94549_at	0.16614	0.0201	3.03051	-3.48764	1.34086	Mfsd1	major facilitator superfamily domain containing 1
160552_at	0.16623	0.0202	3.02931	-3.48935	1.03275	Ap1s1	adaptor protein complex AP-1, sigma 1
99671_at	0.16623	0.0202	-3.02893	-3.48988	-1.34229	Cfd	complement factor D (adipsin)
101171_at	0.16623	0.0202	-3.02863	-3.49031	-0.876627	Dvl3	dishevelled segment polarity protein 3
104291_at	0.16623	0.0202	-3.02821	-3.4909	-1.35689	Casp8ap2	caspase 8 associated protein 2
102114_f_at	0.16637	0.0202	3.0267	-3.49306	1.67481	Angptl4	angiopoietin-like 4
97817_at	0.16637	0.0203	3.02662	-3.49317	0.842358	Cdc42se1	CDC42 small effector 1
98086_r_at	0.16672	0.0203	-3.02431	-3.49646	-0.900691	Rps28	ribosomal protein S28
95073_at	0.16672	0.0203	-3.02413	-3.49672	-1.92141	Pex19	peroxisomal biogenesis factor 19
160306_at	0.16672	0.0204	-3.02287	-3.4985	-0.778631	Thrsp	thyroid hormone responsive
160812_at	0.16672	0.0204	3.02279	-3.49862	0.819264	Gga2	golgi associated, gamma adaptin ear containing, ARF binding protein 2
102947_at	0.16672	0.0204	-3.02203	-3.49971	-1.11183	Slc22a2	solute carrier family 22 (organic cation transporter), member 2
102896_at	0.16672	0.0204	3.0218	-3.50003	1.2338	Dok1	docking protein 1
162503_f_at	0.16672	0.0204	3.02178	-3.50006	1.42242	Pip4k2a	phosphatidylinositol-5-phosphate 4-kinase, type II, alpha
103735_at	0.16697	0.0204	-3.01988	-3.50277	-1.60513	Wnt6	wingless-type MMTV integration site family, member 6
97818_at	0.16697	0.0204	3.01973	-3.50298	0.837457	Snx4	sorting nexin 4
160375_at	0.16697	0.0205	-3.01926	-3.50364	-0.880865	Car3	carbonic anhydrase 3
97429_at	0.16714	0.0205	-3.01805	-3.50537	-1.13864	Snrk	SNF related kinase
97491_at	0.16727	0.0205	3.01699	-3.50688	0.750486	Hnrnpr	heterogeneous nuclear ribonucleoprotein R
161031_at	0.16733	0.0205	-3.01628	-3.50788	-0.826955	Zbtb25	zinc finger and BTB domain containing 25
102802_at	0.1674	0.0206	3.01548	-3.50902	1.0626	Il18	interleukin 18
97385_at	0.16744	0.0206	3.01444	-3.51051	1.02384	Nagk	N-acetylglucosamine kinase
102302_at	0.16744	0.0206	-3.01438	-3.51059	-1.16473	Bckdhb	branched chain ketoacid dehydrogenase E1, beta polypeptide
92644_s_at	0.16751	0.0206	3.01359	-3.51172	1.54231	Myb	myeloblastosis oncogene
94302_at	0.16768	0.0207	3.01224	-3.51364	1.17316	Psmd4	proteasome (prosome, macropain) 26S subunit, non-ATPase, 4
104011_at	0.16768	0.0207	3.01192	-3.51409	0.907946	Aox1	aldehyde oxidase 1
160692_at	0.16768	0.0207	3.01126	-3.51504	1.39301	Fcer1g	Fc receptor, IgE, high affinity I, gamma polypeptide
104375_at	0.16768	0.0207	-3.01097	-3.51544	-1.39411	Spock2	sparc/osteonectin, cwcv and kazal-like domains proteoglycan 2
101414_at	0.16769	0.0207	3.01045	-3.51619	1.24262	Lmnb2	lamin B2
101393_at	0.1677	0.0207	3.00996	-3.51689	0.733891	Anxa3	annexin A3
96157_at	0.16802	0.0208	-3.00808	-3.51956	-0.918632	Zfp91	zinc finger protein 91
104055_at	0.16821	0.0208	-3.00677	-3.52142	-1.54645	Ccdc50	coiled-coil domain containing 50
102047_at	0.16821	0.0208	3.00608	-3.52242	0.772632	Nmt1	N-myristoyltransferase 1
160904_at	0.16821	0.0208	-3.00584	-3.52275	-0.753368	Fam69b	family with sequence similarity 69, member B
162466_at	0.16831	0.0209	-3.00497	-3.52399	-0.879028	Anapc13	anaphase promoting complex subunit 13
101156_at	0.16833	0.0209	3.00439	-3.52483	1.1723	Npn2	neoplastic progression 2
104257_g_at	0.16841	0.0209	3.0036	-3.52594	1.46741	Cytip	cytohesin 1 interacting protein
101007_at	0.16842	0.0209	3.00306	-3.52671	0.809905	Mknk2	MAP kinase-interacting serine/threonine kinase 2
101424_at	0.16858	0.021	3.00194	-3.52831	1.87501	Nmi	N-myc (and STAT) interactor
161231_r_at	0.16877	0.021	-3.00037	-3.53054	-1.34343	Reln	reelin
99190_at	0.16877	0.021	-3.00019	-3.53081	-1.19408	Pstk	phosphoseryl-tRNA kinase
104373_at	0.16886	0.021	-2.9993	-3.53207	-0.978031	Pds5b	PDS5 cohesin associated factor B
103023_at	0.16888	0.021	-2.99878	-3.53281	-1.18269	Lcat	lecithin cholesterol acyltransferase
96939_at	0.16896	0.0211	-2.99784	-3.53415	-0.845265	Myl9	myosin, light polypeptide 9, regulatory
102901_at	0.16896	0.0211	-2.9971	-3.5352	-0.878666	Six3	sine oculis-related homeobox 3
93565_at	0.16896	0.0211	2.9969	-3.53549	0.865124	Klc1	kinesin light chain 1
98087_at	0.16896	0.0211	2.99657	-3.53595	0.729406	Tbk1	TANK-binding kinase 1
103391_at	0.16915	0.0211	-2.9953	-3.53777	-1.4238	Kyat3	kynurenine aminotransferase 3
94040_at	0.16922	0.0212	2.99184	-3.5427	1.05485	Gm29770///Erh	enhancer of rudimentary homolog///enhancer of rudimentary homolog (Drosophila)
97735_at	0.16922	0.0213	2.99144	-3.54328	1.17726	Trhr	thyrotropin releasing hormone receptor
94814_at	0.16922	0.0213	2.99124	-3.54356	1.42069	Gnai3	guanine nucleotide binding protein (G protein), alpha inhibiting 3
161857_r_at	0.16922	0.0213	-2.99101	-3.54388	-1.19794	Syne4	spectrin repeat containing, nuclear envelope family member 4
99371_at	0.16922	0.0213	-2.99077	-3.54422	-1.73592	Kcnd3	potassium voltage-gated channel, Shal-related family, member 3
160716_at	0.16922	0.0213	-2.99058	-3.5445	-0.879799	Fam53a	family with sequence similarity 53, member A
103300_at	0.16922	0.0213	-2.99014	-3.54512	-0.972382	Abcb7	ATP-binding cassette, sub-family B (MDR/TAP), member 7
103349_at	0.16922	0.0213	2.98955	-3.54597	1.16901	Gm11787///Lyn	predicted gene 11787///LYN proto-oncogene, Src family tyrosine kinase
96828_at	0.16922	0.0213	-2.98925	-3.5464	-1.05823	Gnmt	glycine N-methyltransferase
93019_at	0.16922	0.0213	2.98922	-3.54644	0.768295	H2afx	H2A histone family, member X
99979_at	0.16922	0.0213	2.9892	-3.54647	1.96483	Cyp1b1	cytochrome P450, family 1, subfamily b, polypeptide 1
92516_at	0.16922	0.0213	-2.98894	-3.54684	-1.18716	Ndst1	N-deacetylase/N-sulfotransferase (heparan glucosaminyl) 1
101693_f_at	0.16922	0.0213	-2.9887	-3.54718	-1.05119	Timm8a2	translocase of inner mitochondrial membrane 8A2
99541_at	0.16922	0.0213	2.98853	-3.54743	1.78711	Kif11	kinesin family member 11
92487_at	0.16931	0.0214	-2.987	-3.5496	-0.737659	Sox7	SRY (sex determining region Y)-box 7
93730_at	0.16931	0.0214	2.98673	-3.54999	1.12095	Rps15a-ps5///Rps15a-ps6///Rps15a-ps4///Rps15a	ribosomal protein S15A, pseudogene 5///ribosomal protein S15A, pseudogene 6///ribosomal protein S15A, pseudogene 4///ribosomal protein S15A
160162_at	0.16931	0.0214	2.98549	-3.55176	0.84789	Tagln2	transgelin 2
97726_at	0.16931	0.0214	-2.98545	-3.55181	-0.745728	Grin2c	glutamate receptor, ionotropic, NMDA2C (epsilon 3)
98873_at	0.16931	0.0214	-2.98543	-3.55184	-1.57104	Dlx4	distal-less homeobox 4
100917_at	0.16931	0.0214	2.98535	-3.55195	0.964619	Wdr55	WD repeat domain 55
103531_f_at	0.16976	0.0215	2.98298	-3.55534	0.954126	Ero1lb	ERO1-like beta (S. cerevisiae)
97458_at	0.17002	0.0216	2.98129	-3.55775	1.02981	Gnb1	guanine nucleotide binding protein (G protein), beta 1
92718_at	0.17002	0.0216	2.98096	-3.55822	1.04528	Ifi27l2a	interferon, alpha-inducible protein 27 like 2A
97288_at	0.17016	0.0216	-2.97984	-3.55982	-1.80543	Pdzk1	PDZ domain containing 1
93217_at	0.17016	0.0216	-2.97935	-3.56052	-0.703507	Fbxo45	F-box protein 45
99981_at	0.17016	0.0216	-2.97899	-3.56103	-1.03692	Gnaq	guanine nucleotide binding protein, alpha q polypeptide
97769_at	0.17054	0.0217	-2.9761	-3.56515	-1.68561	Ptgfr	prostaglandin F receptor
103365_s_at	0.17054	0.0217	2.9758	-3.56557	2.08729	Arhgap9	Rho GTPase activating protein 9
101030_at	0.17054	0.0217	2.97575	-3.56565	1.0429	Rhob	ras homolog family member B
95140_at	0.17054	0.0217	-2.97521	-3.56642	-0.707493	Mff	mitochondrial fission factor
160611_at	0.17054	0.0217	2.97496	-3.56678	1.20918	Cyp4v3	cytochrome P450, family 4, subfamily v, polypeptide 3
93974_at	0.17054	0.0218	2.97466	-3.5672	0.991016	Errfi1	ERBB receptor feedback inhibitor 1
100432_f_at	0.17066	0.0218	2.97368	-3.5686	1.32185	Mdfi	MyoD family inhibitor
103258_at	0.17078	0.0218	2.97249	-3.57031	1.71316	Ly75	lymphocyte antigen 75
93858_at	0.17078	0.0218	2.97228	-3.5706	1.92151	Cxcl10	chemokine (C-X-C motif) ligand 10
99082_at	0.17086	0.0219	2.97149	-3.57174	0.805038	Fkbp10	FK506 binding protein 10
97989_at	0.17108	0.0219	-2.96964	-3.57438	-1.34698	Ppp3cb	protein phosphatase 3, catalytic subunit, beta isoform
94316_at	0.17108	0.0219	-2.96935	-3.57479	-0.939327	Krt6b	keratin 6B
103949_at	0.17108	0.0219	-2.96905	-3.57521	-1.01686	Ihh	Indian hedgehog
95337_at	0.17108	0.0219	-2.96873	-3.57567	-1.77792	Uty	ubiquitously transcribed tetratricopeptide repeat gene, Y chromosome
94099_at	0.17129	0.022	-2.96742	-3.57754	-0.859997	Nptx2	neuronal pentraxin 2
99447_at	0.17134	0.022	-2.9666	-3.57871	-1.21967	Get4	golgi to ER traffic protein 4
101329_f_at	0.17134	0.022	-2.9661	-3.57942	-1.69604	Igkv15-103	immunoglobulin kappa chain variable 15-103
94806_at	0.17134	0.022	-2.96585	-3.57978	-0.829888	Pdhb	pyruvate dehydrogenase (lipoamide) beta
161668_f_at	0.17234	0.0222	2.96119	-3.58644	1.52187	Por	P450 (cytochrome) oxidoreductase
93179_at	0.17234	0.0222	2.96073	-3.5871	1.30578	Tmem62	transmembrane protein 62
161900_f_at	0.1724	0.0222	-2.96004	-3.58808	-1.95141	Adrb3	adrenergic receptor, beta 3
101203_r_at	0.17255	0.0223	2.95796	-3.59105	1.87859	Srrm2	serine/arginine repetitive matrix 2
101530_at	0.17255	0.0223	2.9577	-3.59143	0.895601	Eftud2	elongation factor Tu GTP binding domain containing 2
93976_at	0.17255	0.0223	-2.95761	-3.59155	-0.767879	Cab39	calcium binding protein 39
102204_at	0.17255	0.0223	2.9576	-3.59156	1.61689	Mafb	v-maf musculoaponeurotic fibrosarcoma oncogene family, protein B (avian)
104558_at	0.17332	0.0224	2.95395	-3.59679	0.765567	Rcor1	REST corepressor 1
161427_f_at	0.17339	0.0224	2.95262	-3.59868	1.28067	E2f1	E2F transcription factor 1
104209_at	0.17339	0.0224	-2.95233	-3.59909	-0.874334	Cyhr1	cysteine and histidine rich 1
95117_at	0.17339	0.0224	2.95233	-3.5991	0.755869	Igf2r	insulin-like growth factor 2 receptor
160714_at	0.17347	0.0225	-2.95149	-3.60029	-0.798192	Gab1	growth factor receptor bound protein 2-associated protein 1
97601_f_at	0.17347	0.0225	-2.95056	-3.60163	-1.19147	Pkp1	plakophilin 1
100428_at	0.17347	0.0225	2.94983	-3.60266	0.928783	Lamc2	laminin, gamma 2
102371_at	0.17347	0.0225	-2.94971	-3.60284	-1.12645	Nr4a1	nuclear receptor subfamily 4, group A, member 1
99896_at	0.17347	0.0225	-2.94936	-3.60334	-0.716439	Mc5r	melanocortin 5 receptor
101884_at	0.17347	0.0225	2.9493	-3.60342	1.57457	Xlr4a	X-linked lymphocyte-regulated 4A
94483_at	0.17353	0.0226	2.94857	-3.60447	1.72854	Csnk2a2	casein kinase 2, alpha prime polypeptide
102360_at	0.17353	0.0226	2.94817	-3.60504	1.85147	Mthfr	5,10-methylenetetrahydrofolate reductase
93029_at	0.17361	0.0226	-2.94741	-3.60612	-0.942853	Idh3g	isocitrate dehydrogenase 3 (NAD+), gamma
102850_at	0.17372	0.0226	-2.94586	-3.60834	-0.84841	Tnk2	tyrosine kinase, non-receptor, 2
102730_at	0.17372	0.0227	-2.9451	-3.60943	-0.900713	H2-M3	histocompatibility 2, M region locus 3
104738_at	0.17372	0.0227	2.94501	-3.60955	0.72429	Dnajc2	DnaJ heat shock protein family (Hsp40) member C2
103065_at	0.17372	0.0227	2.94484	-3.6098	0.917808	Slc20a1	solute carrier family 20, member 1
97253_at	0.17372	0.0227	2.94453	-3.61025	0.739648	Tpd52l2	tumor protein D52-like 2
94830_at	0.17372	0.0227	2.94426	-3.61062	0.908925	BC005537	cDNA sequence BC005537
96016_at	0.17422	0.0228	2.94177	-3.61419	0.834054	2700094K13Rik	RIKEN cDNA 2700094K13 gene
98602_at	0.17443	0.0228	2.94046	-3.61606	0.761309	Rangap1	RAN GTPase activating protein 1
104479_at	0.17487	0.0229	-2.93821	-3.61927	-2.11616	P2ry2	purinergic receptor P2Y, G-protein coupled 2
98968_at	0.175	0.0229	2.93677	-3.62134	2.37664	Myo5a	myosin VA
100890_at	0.175	0.0229	2.93664	-3.62152	1.37323	Chaf1b	chromatin assembly factor 1, subunit B (p60)
100445_f_at	0.175	0.0229	-2.93634	-3.62195	-0.795	Sprr1b	small proline-rich protein 1B
162162_f_at	0.17501	0.023	-2.93545	-3.62322	-0.794911	Macrod2	MACRO domain containing 2
92997_g_at	0.17501	0.023	-2.93541	-3.62329	-1.00451	Sox17	SRY (sex determining region Y)-box 17
102994_at	0.17502	0.023	2.93456	-3.6245	1.06565	Stat4	signal transducer and activator of transcription 4
100415_at	0.17502	0.023	-2.93449	-3.6246	-1.19199	Mpo	myeloperoxidase
102081_at	0.1755	0.0231	-2.93205	-3.62809	-0.913864	Robo3	roundabout guidance receptor 3
93531_at	0.1755	0.0231	-2.93165	-3.62866	-1.02292	Ndufa8	NADH dehydrogenase (ubiquinone) 1 alpha subcomplex, 8
99555_at	0.17601	0.0232	2.92912	-3.63228	1.72532	Sry	sex determining region of Chr Y
95374_f_at	0.17602	0.0232	-2.9285	-3.63316	-0.762974	Cilp2	cartilage intermediate layer protein 2
102061_at	0.17602	0.0232	-2.92818	-3.63362	-1.9429	Mlf1	myeloid leukemia factor 1
95062_at	0.1762	0.0233	-2.9265	-3.63603	-0.817376	Cast	calpastatin
103906_f_at	0.1762	0.0233	-2.92604	-3.63669	-0.981127	Nedd4l	neural precursor cell expressed, developmentally down-regulated gene 4-like
93688_at	0.1762	0.0233	-2.9259	-3.63689	-0.770341	Cmah	cytidine monophospho-N-acetylneuraminic acid hydroxylase
96244_at	0.1762	0.0233	2.92516	-3.63795	0.903279	Uchl1	ubiquitin carboxy-terminal hydrolase L1
160782_at	0.1762	0.0233	-2.9248	-3.63847	-0.876653	Rprd1a	regulation of nuclear pre-mRNA domain containing 1A
161849_r_at	0.1762	0.0233	-2.92374	-3.63998	-1.12932	Ins2	insulin II
96354_at	0.1762	0.0234	-2.92336	-3.64052	-1.03408	Mbnl1	muscleblind-like 1 (Drosophila)
100150_f_at	0.1762	0.0234	-2.92331	-3.64059	-0.957878	Ins2	insulin II
161200_i_at	0.1762	0.0234	2.92312	-3.64086	1.21055
103204_r_at	0.1762	0.0234	2.92297	-3.64108	0.820102	E2f8	E2F transcription factor 8
103072_at	0.1762	0.0234	-2.92266	-3.64153	-1.35025	Hsd3b1	hydroxy-delta-5-steroid dehydrogenase, 3 beta- and steroid delta-isomerase 1
160471_at	0.17632	0.0234	2.92174	-3.64284	0.843364	Slbp	stem-loop binding protein
99093_at	0.17638	0.0234	2.92105	-3.64383	0.888332	Rps10	ribosomal protein S10
99878_at	0.1764	0.0235	-2.92043	-3.64472	-0.931497	Ddx10	DEAD (Asp-Glu-Ala-Asp) box polypeptide 10
98860_at	0.1764	0.0235	-2.91992	-3.64544	-0.870662	Sts	steroid sulfatase
99666_at	0.1764	0.0235	-2.91968	-3.64578	-1.01954	Cs	citrate synthase
160349_at	0.17648	0.0235	2.91862	-3.64731	0.743272	Cndp2	CNDP dipeptidase 2 (metallopeptidase M20 family)
101413_at	0.17648	0.0235	-2.91825	-3.64783	-1.37239	Ubr5	ubiquitin protein ligase E3 component n-recognin 5
104021_at	0.17648	0.0235	-2.91801	-3.64818	-0.745915	Hoxa11	homeobox A11
95662_at	0.17648	0.0235	-2.91764	-3.64871	-0.670042	Amz2	archaelysin family metallopeptidase 2
102314_at	0.17652	0.0236	-2.91705	-3.64956	-2.03079	Slc2a4	solute carrier family 2 (facilitated glucose transporter), member 4
104728_at	0.17676	0.0236	2.91548	-3.6518	1.6445	Pros1	protein S (alpha)
98786_at	0.17676	0.0236	-2.91518	-3.65224	-1.21681	Gpr3	G-protein coupled receptor 3
99107_at	0.17678	0.0236	-2.91467	-3.65296	-1.12159	Ghr	growth hormone receptor
96525_at	0.17705	0.0237	2.91274	-3.65573	1.87311	Il10ra	interleukin 10 receptor, alpha
100033_at	0.17705	0.0237	-2.91166	-3.65728	-0.73948	Msh2	mutS homolog 2
100298_at	0.17705	0.0237	-2.91159	-3.65737	-0.889441	Pspn	persephin
97265_at	0.17705	0.0237	-2.91136	-3.6577	-0.80893	Smim20	small integral membrane protein 20
96176_at	0.17705	0.0238	-2.9112	-3.65792	-0.678067	Arih2	ariadne RBR E3 ubiquitin protein ligase 2
103356_at	0.17705	0.0238	2.91082	-3.65848	1.0428	Dock7	dedicator of cytokinesis 7
161350_f_at	0.17705	0.0238	-2.91056	-3.65885	-1.10681	Enpp2	ectonucleotide pyrophosphatase/phosphodiesterase 2
98984_f_at	0.17746	0.0238	-2.90848	-3.66184	-0.724596	Gpd2	glycerol phosphate dehydrogenase 2, mitochondrial
96099_at	0.17767	0.0239	-2.90693	-3.66405	-0.809756	Csnk2b	casein kinase 2, beta polypeptide
99667_at	0.17767	0.0239	-2.90677	-3.66428	-0.716681	Cox6a2	cytochrome c oxidase subunit VIa polypeptide 2
93332_at	0.17849	0.0241	-2.90172	-3.67152	-0.898887	Cd36	CD36 antigen
97717_at	0.17849	0.0241	-2.90167	-3.67158	-0.907081	Tcf15	transcription factor 15
160871_at	0.17849	0.0241	-2.90147	-3.67187	-0.950286	Kif1b	kinesin family member 1B
103375_at	0.17849	0.0241	2.90135	-3.67205	0.965996	Zcchc3	zinc finger, CCHC domain containing 3
92205_at	0.17849	0.0241	-2.90116	-3.67232	-1.87413	Irs2	insulin receptor substrate 2
94992_at	0.17849	0.0241	2.90091	-3.67267	0.718368	Copb1	coatomer protein complex, subunit beta 1
102198_at	0.17883	0.0242	2.89911	-3.67526	0.905317	Kcnn4	potassium intermediate/small conductance calcium-activated channel, subfamily N, member 4
95619_at	0.17893	0.0242	-2.89826	-3.67647	-0.814446	Pradc1	protease-associated domain containing 1
98890_at	0.17894	0.0242	-2.89779	-3.67714	-1.08836	Pgp	phosphoglycolate phosphatase
100099_at	0.17902	0.0242	-2.89704	-3.67821	-0.813083	Smpd1	sphingomyelin phosphodiesterase 1, acid lysosomal
103251_at	0.17956	0.0243	-2.89446	-3.68192	-0.750546	Cdadc1	cytidine and dCMP deaminase domain containing 1
98993_at	0.17995	0.0244	2.89246	-3.68479	0.909228	Ppp2r5c	protein phosphatase 2, regulatory subunit B', gamma
99097_at	0.17995	0.0244	-2.89205	-3.68537	-1.05761	Eif4e	eukaryotic translation initiation factor 4E
99875_at	0.18005	0.0244	-2.89123	-3.68654	-0.739891	Hr	hairless
98488_at	0.18014	0.0245	-2.89046	-3.68765	-1.09157	Myh4	myosin, heavy polypeptide 4, skeletal muscle
98493_at	0.18029	0.0245	2.88946	-3.68909	0.746903	Anapc15	anaphase prompoting complex C subunit 15
101620_at	0.18031	0.0245	-2.88814	-3.69097	-1.21844	Gp1ba	glycoprotein 1b, alpha polypeptide
93932_at	0.18031	0.0245	-2.88812	-3.691	-1.00687
92415_at	0.18031	0.0245	2.88795	-3.69125	1.34823	Tnfsf9	tumor necrosis factor (ligand) superfamily, member 9
93846_at	0.18031	0.0246	-2.88714	-3.6924	-2.54947	Snn	stannin
101794_f_at	0.18031	0.0246	2.8869	-3.69275	1.07097	Defa30///Defa-ps1///Defa23///Defa17///Defa3///Defa31///Defa1	defensin, alpha, 30///defensin, alpha, pseudogene 1///defensin, alpha, 23///defensin, alpha, 17///defensin, alpha, 3///defensin, alpha, 31///defensin, alpha 1
98085_f_at	0.18031	0.0246	2.88671	-3.69302	0.865847	Rps28	ribosomal protein S28
104255_at	0.18031	0.0246	-2.88639	-3.69348	-1.28093	Fhod3	formin homology 2 domain containing 3
95559_at	0.18036	0.0246	-2.88577	-3.69437	-0.952015	6330403K07Rik	RIKEN cDNA 6330403K07 gene
92722_f_at	0.18054	0.0247	-2.88378	-3.69723	-0.769443	Six1	sine oculis-related homeobox 1
160468_at	0.18054	0.0247	2.88331	-3.69791	0.875983	Mtpn	myotrophin
96887_at	0.18054	0.0247	-2.88263	-3.69888	-0.871989	Ndufb11	NADH dehydrogenase (ubiquinone) 1 beta subcomplex, 11
98529_at	0.18054	0.0247	2.88241	-3.69919	1.59472	Prl8a2	prolactin family 8, subfamily a, member 2
160765_at	0.18054	0.0247	-2.88238	-3.69923	-0.726963	Ptges2	prostaglandin E synthase 2
97259_at	0.18054	0.0247	2.88214	-3.69958	0.954861	Arpp19	cAMP-regulated phosphoprotein 19
103911_at	0.18054	0.0247	2.88207	-3.69967	1.51371	Sumf1	sulfatase modifying factor 1
96300_f_at	0.18054	0.0248	2.88169	-3.70023	0.822123	Rps27rt///Rps27	ribosomal protein S27, retrogene///ribosomal protein S27
97936_at	0.18055	0.0248	-2.87963	-3.70318	-1.19303	Zfp746	zinc finger protein 746
103550_at	0.18055	0.0249	-2.87868	-3.70454	-1.63707	Ednrb	endothelin receptor type B
104083_at	0.18055	0.0249	-2.87863	-3.70461	-0.765346	Cdh5	cadherin 5
161233_at	0.18055	0.0249	-2.87861	-3.70464	-0.971979	Pim2	proviral integration site 2
101123_at	0.18055	0.0249	2.87854	-3.70474	0.881248	Itm2b	integral membrane protein 2B
95756_at	0.18055	0.0249	2.87745	-3.70631	0.750798	Ftsj3	FtsJ RNA methyltransferase homolog 3 (E. coli)
162367_f_at	0.18055	0.0249	2.8771	-3.70681	2.02704	Seh1l	SEH1-like (S. cerevisiae
92212_at	0.18055	0.0249	-2.87645	-3.70773	-0.741908	Rap2a	RAS related protein 2a
102826_at	0.18055	0.0249	-2.87615	-3.70817	-0.774682	Akr1b7	aldo-keto reductase family 1, member B7
160670_at	0.18055	0.0249	-2.87606	-3.70831	-2.0851	Tnfrsf19	tumor necrosis factor receptor superfamily, member 19
161806_r_at	0.18055	0.0249	-2.87598	-3.70842	-1.32538	Atp6ap1	ATPase, H+ transporting, lysosomal accessory protein 1
162351_f_at	0.18055	0.025	-2.87541	-3.70923	-1.15114	Ccs	copper chaperone for superoxide dismutase
93994_at	0.18055	0.025	-2.87508	-3.7097	-0.963307	Chpt1	choline phosphotransferase 1
100760_at	0.18055	0.025	-2.87502	-3.7098	-1.30204	Dsc1	desmocollin 1
101551_s_at	0.18055	0.025	2.87488	-3.70999	0.714766	Tes	testis derived transcript
93488_at	0.18055	0.025	2.87369	-3.7117	0.863339	Tsr1	TSR1 20S rRNA accumulation
94810_at	0.18055	0.025	2.87357	-3.71187	0.911617	Ewsr1	Ewing sarcoma breakpoint region 1
100404_at	0.18055	0.025	-2.87352	-3.71194	-0.769845	Ift88	intraflagellar transport 88
93871_at	0.18055	0.025	2.87334	-3.7122	2.06576	Il1rn	interleukin 1 receptor antagonist
101214_f_at	0.18055	0.025	-2.87333	-3.71221	-0.781947	Gapdh-ps15///Gm12070///Gapdh	glyceraldehyde-3-phosphate dehydrogenase, pseudogene 15///glyceraldehyde-3-phosphate dehydrogenase pseudogene///glyceraldehyde-3-phosphate dehydrogenase
92799_g_at	0.18072	0.0251	-2.87226	-3.71375	-0.763347	Atp5c1	ATP synthase, H+ transporting, mitochondrial F1 complex, gamma polypeptide 1
162243_f_at	0.18075	0.0251	-2.87173	-3.71452	-0.691796	Rtkn	rhotekin
104605_at	0.18079	0.0251	-2.87113	-3.71537	-0.882973	Adipor2	adiponectin receptor 2
99621_s_at	0.18102	0.0252	2.8698	-3.71727	0.988621	Sfpq	splicing factor proline/glutamine rich (polypyrimidine tract binding protein associated)
92574_at	0.18123	0.0252	-2.86849	-3.71916	-0.726595	Sdhd	succinate dehydrogenase complex, subunit D, integral membrane protein
92689_at	0.18123	0.0252	2.86818	-3.71961	1.19649	Il18bp	interleukin 18 binding protein
103730_at	0.1813	0.0252	-2.86745	-3.72065	-1.01961	Col22a1	collagen, type XXII, alpha 1
93559_at	0.18138	0.0253	2.86676	-3.72164	0.943354	Apex1	apurinic/apyrimidinic endonuclease 1
98382_f_at	0.18155	0.0253	-2.86567	-3.7232	-0.812523	Prpmp5	proline-rich protein MP5
161317_r_at	0.18206	0.0254	-2.86326	-3.72667	-1.23665	Wfdc12	WAP four-disulfide core domain 12
100879_at	0.18207	0.0254	-2.86272	-3.72744	-1.07943	Actn3	actinin alpha 3
97919_at	0.18207	0.0254	2.86222	-3.72816	0.937406	Prpf38b	PRP38 pre-mRNA processing factor 38 (yeast) domain containing B
104602_at	0.18207	0.0254	2.86198	-3.72851	0.959076	Wipf1	WAS/WASL interacting protein family, member 1
100738_at	0.18218	0.0255	-2.86086	-3.73011	-1.52502
AFFX-PheX-5_at	0.18218	0.0255	-2.86072	-3.73031	-1.0687
94095_at	0.18259	0.0256	-2.8587	-3.73322	-0.708456
104750_at	0.18274	0.0256	2.85768	-3.73468	1.09992	Ifi47	interferon gamma inducible protein 47
98467_at	0.18289	0.0257	-2.85611	-3.73694	-1.24498	Itih4	inter alpha-trypsin inhibitor, heavy chain 4
95420_at	0.18289	0.0257	2.85581	-3.73736	1.25975	Pgd	phosphogluconate dehydrogenase
162116_r_at	0.18289	0.0257	-2.85559	-3.73768	-3.08376	Derl2	Der1-like domain family, member 2
101376_at	0.18289	0.0257	-2.85548	-3.73784	-1.29364	Gm10229	predicted gene 10229
101536_at	0.18318	0.0257	-2.85394	-3.74006	-0.738019	Ncor1	nuclear receptor co-repressor 1
160085_at	0.18322	0.0258	-2.85298	-3.74142	-0.892598	Tst	thiosulfate sulfurtransferase, mitochondrial
96862_at	0.18322	0.0258	2.85296	-3.74146	0.774686	Sptssa	serine palmitoyltransferase, small subunit A
101525_at	0.18324	0.0258	-2.85171	-3.74325	-0.965578	Ndufb10	NADH dehydrogenase (ubiquinone) 1 beta subcomplex, 10
160926_r_at	0.18324	0.0258	-2.85169	-3.74327	-1.27993	Plp1	proteolipid protein (myelin) 1
102295_at	0.18324	0.0258	-2.85167	-3.74331	-1.44396	Kcna5	potassium voltage-gated channel, shaker-related subfamily, member 5
160178_r_at	0.18325	0.0258	-2.85119	-3.74399	-0.983899	Bola3	bolA-like 3 (E. coli)
94510_at	0.18338	0.0259	2.85032	-3.74525	0.772511	Wdr77	WD repeat domain 77
98149_s_at	0.18343	0.0259	2.8497	-3.74614	0.857913	Rps4l	ribosomal protein S4-like
96883_at	0.18359	0.0259	2.84868	-3.74761	0.702197	Eif3g	eukaryotic translation initiation factor 3, subunit G
97208_at	0.18364	0.0259	2.84807	-3.74848	1.06591	Ash2l	ash2 (absent, small, or homeotic)-like (Drosophila)
161174_i_at	0.18366	0.026	2.84758	-3.74918	0.941923	Krt81	keratin 81
93514_at	0.18372	0.026	-2.84696	-3.75007	-1.57041	Myl3	myosin, light polypeptide 3
161220_f_at	0.18426	0.0261	-2.84443	-3.75371	-0.856544	Ubn1	ubinuclein 1
161545_r_at	0.18449	0.0261	-2.84314	-3.75556	-0.770556	Myh4	myosin, heavy polypeptide 4, skeletal muscle
100156_at	0.18478	0.0262	2.84125	-3.75827	0.802773	Mcm5	minichromosome maintenance complex component 5
97990_at	0.18478	0.0262	-2.84123	-3.75831	-0.739954	Myh11	myosin, heavy polypeptide 11, smooth muscle
98579_at	0.18484	0.0262	2.84057	-3.75925	0.776186	Egr1	early growth response 1
160561_at	0.185	0.0263	-2.83937	-3.76098	-1.29836	Mdk	midkine
160096_at	0.185	0.0263	-2.83885	-3.76173	-0.845804	Spop	speckle-type POZ protein
161037_at	0.185	0.0263	-2.83874	-3.76188	-1.87511	Il15	interleukin 15
160341_at	0.18509	0.0263	-2.8378	-3.76323	-0.773703	Aimp2	aminoacyl tRNA synthetase complex-interacting multifunctional protein 2
100528_at	0.18509	0.0263	-2.83753	-3.76363	-0.823698	Ube2h	ubiquitin-conjugating enzyme E2H
93787_f_at	0.18509	0.0263	-2.83709	-3.76426	-0.683309	Mrpl18	mitochondrial ribosomal protein L18
99894_at	0.18509	0.0264	2.8368	-3.76467	1.76765	Ptgfrn	prostaglandin F2 receptor negative regulator
161879_r_at	0.1851	0.0264	-2.83635	-3.76532	-0.812873	Ctdsp2	CTD (carboxy-terminal domain, RNA polymerase II, polypeptide A) small phosphatase 2
104628_at	0.18532	0.0264	2.83512	-3.76709	0.891313	Man2a1	mannosidase 2, alpha 1
102752_at	0.18549	0.0265	2.83374	-3.76907	1.10742	Cyfip1	cytoplasmic FMR1 interacting protein 1
92632_at	0.18549	0.0265	-2.83348	-3.76945	-0.768809	Calm3///Calm2///Calm1	calmodulin 3///calmodulin 2///calmodulin 1
93104_at	0.18549	0.0265	2.83323	-3.76981	0.702661	Btg1	B cell translocation gene 1, anti-proliferative
161869_i_at	0.18588	0.0266	2.83133	-3.77254	1.4995	Hsp90aa1	heat shock protein 90, alpha (cytosolic), class A member 1
101105_at	0.18614	0.0266	2.82964	-3.77496	0.691618	Banf1	barrier to autointegration factor 1
104252_at	0.18614	0.0266	2.82952	-3.77513	0.964776	AU020206	expressed sequence AU020206
99938_at	0.18639	0.0267	2.8282	-3.77704	1.39298	Xrcc1	X-ray repair complementing defective repair in Chinese hamster cells 1
162272_r_at	0.18644	0.0267	-2.82735	-3.77826	-0.888144	Stxbp2	syntaxin binding protein 2
96069_at	0.18644	0.0267	-2.82698	-3.77879	-0.8238	Akr7a5	aldo-keto reductase family 7, member A5 (aflatoxin aldehyde reductase)
95887_at	0.18644	0.0267	2.82679	-3.77907	1.76497	Soat1	sterol O-acyltransferase 1
96834_at	0.18646	0.0267	2.8261	-3.78006	0.898102	Srsf9	serine/arginine-rich splicing factor 9
99985_at	0.18646	0.0268	2.82557	-3.78082	0.76253	Txnrd1	thioredoxin reductase 1
161041_at	0.18646	0.0268	2.82551	-3.78091	0.777161	Ddx25	DEAD (Asp-Glu-Ala-Asp) box polypeptide 25
92852_at	0.18649	0.0268	2.82499	-3.78165	0.693799	Fn1	fibronectin 1
99532_at	0.18658	0.0268	-2.82427	-3.7827	-0.908845	Tob1	transducer of ErbB-2.1
95423_at	0.18677	0.0269	2.82314	-3.78431	0.939634	Pdia4	protein disulfide isomerase associated 4
102163_at	0.18702	0.0269	-2.82125	-3.78703	-0.87962	Gm35595///Gm5802	predicted gene, 35595///predicted gene 5802
94019_at	0.18702	0.0269	2.82102	-3.78736	0.849758	Bzw1	basic leucine zipper and W2 domains 1
98426_at	0.18702	0.0269	-2.82097	-3.78743	-0.932065	Ppt2	palmitoyl-protein thioesterase 2
160303_at	0.18728	0.027	-2.81961	-3.78938	-0.78753	Acad9	acyl-Coenzyme A dehydrogenase family, member 9
101996_at	0.18751	0.027	2.81832	-3.79124	1.07206	Ptpn2	protein tyrosine phosphatase, non-receptor type 2
104593_at	0.18758	0.0271	-2.81766	-3.79219	-1.77798	Sgf29	SAGA complex associated factor 29
98590_at	0.18801	0.0271	2.81565	-3.79508	0.923919	Sdc4	syndecan 4
102798_at	0.18821	0.0272	-2.81447	-3.79679	-1.83827	Adm	adrenomedullin
96765_at	0.18839	0.0272	2.8134	-3.79832	0.922808	Peg3	paternally expressed 3
99917_at	0.18858	0.0273	2.81157	-3.80096	0.894128	Ezh2	enhancer of zeste 2 polycomb repressive complex 2 subunit
93129_at	0.18858	0.0273	-2.81149	-3.80107	-1.47358	Cux2	cut-like homeobox 2
160776_at	0.18858	0.0273	-2.81116	-3.80154	-0.819535	Dcaf8	DDB1 and CUL4 associated factor 8
95119_at	0.18858	0.0273	-2.81112	-3.8016	-0.885314	Gucd1	guanylyl cyclase domain containing 1
102012_at	0.18859	0.0273	2.81058	-3.80239	1.36739	Skap2	src family associated phosphoprotein 2
94006_at	0.18859	0.0273	-2.8103	-3.80279	-1.92713	Azi2	5-azacytidine induced gene 2
160506_at	0.18881	0.0274	2.80904	-3.8046	1.48815	Ropn1l	ropporin 1-like
100972_s_at	0.18904	0.0275	-2.8072	-3.80724	-0.959866	LOC100861978///Ccl27b///Gm2506///Gm13306///Ccl27a	c-C motif chemokine 27-like///chemokine (C-C motif) ligand 27b///predicted gene 2506///predicted gene 13306///chemokine (C-C motif) ligand 27A
96339_at	0.18904	0.0275	-2.80716	-3.80729	-1.57056	Rpl31-ps12///Rpl31	ribosomal protein L31, pseudogene 1 2///ribosomal protein L31
102334_at	0.18904	0.0275	2.807	-3.80753	0.921451	Dok2	docking protein 2
92230_at	0.18925	0.0275	2.80581	-3.80924	1.55107	Nln	neurolysin (metallopeptidase M3 family)
160789_at	0.18932	0.0275	2.80516	-3.81017	0.838348	Edem2	ER degradation enhancer, mannosidase alpha-like 2
162198_f_at	0.18936	0.0276	2.80461	-3.81098	0.863381
97508_at	0.18937	0.0276	-2.80374	-3.81222	-0.820249	Mdh1	malate dehydrogenase 1, NAD (soluble)
104076_at	0.18937	0.0276	2.80334	-3.81279	1.01008	Smim11	small integral membrane protein 11
99101_at	0.18937	0.0276	2.80304	-3.81323	0.733646	Eif3d	eukaryotic translation initiation factor 3, subunit D
93714_f_at	0.18937	0.0276	2.80301	-3.81327	1.16233	H2-K2	histocompatibility 2, K region locus 2
160774_at	0.18984	0.0277	2.80087	-3.81635	2.01995	Entpd1	ectonucleoside triphosphate diphosphohydrolase 1
161553_i_at	0.1902	0.0278	-2.7991	-3.8189	-2.37562	Chd3os	chromodomain helicase DNA binding protein 3, opposite strand
96416_f_at	0.19026	0.0278	-2.79849	-3.81977	-0.726719	Hist1h3a///Hist2h3b///Hist1h3i///Hist1h3h///Hist1h3e///Hist1h3b///Hist1h3d///Hist1h3c///Hist1h3f///Hist1h3g///Hist2h3c2///Hist2h3c1	histone cluster 1, H3a///histone cluster 2, H3b///histone cluster 1, H3i///histone cluster 1, H3h///histone cluster 1, H3e///histone cluster 1, H3b///histone cluster 1, H3d///histone cluster 1, H3c///histone cluster 1, H3f///histone cluster 1, H3g///histone cluster 2, H3c2///histone cluster 2, H3c1
94562_at	0.1903	0.0278	-2.79796	-3.82054	-0.703373	Gnpat	glyceronephosphate O-acyltransferase
96207_at	0.19034	0.0279	2.79713	-3.82174	1.23874	Rbms1	RNA binding motif, single stranded interacting protein 1
101723_r_at	0.19034	0.0279	-2.7967	-3.82236	-2.0622	Adam28	a disintegrin and metallopeptidase domain 28
96291_f_at	0.19034	0.0279	-2.79666	-3.82241	-0.764995	Gm6415///Ndufs6	predicted pseudogene 6415///NADH dehydrogenase (ubiquinone) Fe-S protein 6
161227_r_at	0.19056	0.0279	-2.79542	-3.82419	-0.729425
160698_s_at	0.19073	0.028	2.79397	-3.82629	0.707964	Prkcd	protein kinase C, delta
92556_at	0.19073	0.028	-2.79371	-3.82666	-0.690949	Akr1c6	aldo-keto reductase family 1, member C6
104300_at	0.19073	0.028	2.79363	-3.82677	2.26357	Iqgap1	IQ motif containing GTPase activating protein 1
160513_at	0.19094	0.028	2.79246	-3.82846	0.780528	2210016F16Rik	RIKEN cDNA 2210016F16 gene
162478_r_at	0.19151	0.0281	-2.78996	-3.83205	-0.979297	Idh3g	isocitrate dehydrogenase 3 (NAD+), gamma
103443_at	0.19156	0.0282	2.78916	-3.83322	0.777865	Aim1	absent in melanoma 1
92684_at	0.19156	0.0282	-2.78899	-3.83345	-0.779396	Lonp1	lon peptidase 1, mitochondrial
92717_at	0.19194	0.0283	-2.78718	-3.83607	-1.95259	Neurod1	neurogenic differentiation 1
98975_at	0.19221	0.0283	2.78578	-3.83808	0.695319	Nup93	nucleoporin 93
97092_at	0.19228	0.0283	-2.78484	-3.83942	-1.61619	Mesp2	mesoderm posterior 2
160893_at	0.19228	0.0283	2.78477	-3.83953	1.13769	Gngt2	guanine nucleotide binding protein (G protein), gamma transducing activity polypeptide 2
101024_i_at	0.19259	0.0284	-2.78325	-3.84173	-0.826431	Sprr2a2///Sprr2a3///Sprr2a1	small proline-rich protein 2A2///small proline-rich protein 2A3///small proline-rich protein 2A1
92482_at	0.19271	0.0285	-2.7818	-3.84381	-0.728977	Fmnl1	formin-like 1
103995_at	0.19271	0.0285	-2.78171	-3.84394	-1.64167	Fgfbp1	fibroblast growth factor binding protein 1
98297_at	0.19271	0.0285	-2.78157	-3.84414	-1.01029	Lgr5	leucine rich repeat containing G protein coupled receptor 5
94256_at	0.19271	0.0285	2.78124	-3.84461	1.35929	Clic4	chloride intracellular channel 4 (mitochondrial)
102106_at	0.19302	0.0286	2.77939	-3.84728	0.845939	C76472	expressed sequence C76472
102199_at	0.19302	0.0286	-2.77932	-3.84738	-0.844494	Tars2	threonyl-tRNA synthetase 2, mitochondrial (putative)
98928_at	0.19327	0.0286	2.77768	-3.84975	0.839727	Coro1b	coronin, actin binding protein 1B
93321_at	0.19327	0.0286	2.77764	-3.8498	0.818315	LOC100862473///Gm16340///Ifi203	cell wall protein AWA1-like///interferon-activable protein 203-like///interferon activated gene 203
94086_at	0.19343	0.0287	-2.77668	-3.85119	-0.82993	Il3	interleukin 3
92949_at	0.19382	0.0287	-2.77472	-3.85401	-0.654406	Pacsin1	protein kinase C and casein kinase substrate in neurons 1
104063_at	0.19382	0.0288	-2.77448	-3.85436	-0.726873	Tom1l1	target of myb1-like 1 (chicken)
93585_at	0.1942	0.0288	2.77247	-3.85725	0.802384	Cyp2c29	cytochrome P450, family 2, subfamily c, polypeptide 29
104212_at	0.1942	0.0288	-2.77232	-3.85747	-0.784062	Lrpprc	leucine-rich PPR-motif containing
92867_at	0.19455	0.0289	2.77064	-3.85989	2.14183	Phc2	polyhomeotic-like 2 (Drosophila)
102266_at	0.19486	0.029	-2.76889	-3.86242	-1.81196	Inha	inhibin alpha
103223_at	0.19486	0.029	-2.76813	-3.86351	-0.778324	Prkce	protein kinase C, epsilon
93151_at	0.19486	0.029	-2.76773	-3.86408	-1.52889	Cpne6	copine VI
100392_at	0.19486	0.029	-2.76745	-3.86449	-0.682713	Apln	apelin
94750_at	0.19486	0.029	-2.7674	-3.86456	-0.964014	Dazl	deleted in azoospermia-like
92615_at	0.19486	0.0291	-2.76721	-3.86483	-0.730576	Ndufb6	NADH dehydrogenase (ubiquinone) 1 beta subcomplex, 6
96283_at	0.19543	0.0292	2.76475	-3.86838	1.26057	Itm2c	integral membrane protein 2C
93398_at	0.19548	0.0292	2.76384	-3.86968	1.78056	Zrsr2	zinc finger (CCCH type), RNA binding motif and serine/arginine rich 2
101002_at	0.19548	0.0292	2.76341	-3.87031	0.882783	Azin1	antizyme inhibitor 1
94282_at	0.19548	0.0292	2.76313	-3.87071	0.791762	Asah1	N-acylsphingosine amidohydrolase 1
94963_at	0.19548	0.0292	2.76297	-3.87095	0.776976	Vcl	vinculin
96753_at	0.19548	0.0292	2.76267	-3.87138	0.892153	Bcl7c	B cell CLL/lymphoma 7C
104461_at	0.19596	0.0293	-2.7605	-3.87451	-0.673357	Pik3ca	phosphatidylinositol 3-kinase, catalytic, alpha polypeptide
104638_at	0.19596	0.0293	-2.76018	-3.87496	-1.0477	Art1	ADP-ribosyltransferase 1
97499_at	0.19606	0.0294	2.75937	-3.87613	1.0368	Fhl1	four and a half LIM domains 1
97839_at	0.19606	0.0294	2.75904	-3.87661	0.732793	Snx6	sorting nexin 6
104744_at	0.1961	0.0294	2.75819	-3.87784	0.676927	Tmem55a	transmembrane protein 55A
100412_g_at	0.1961	0.0294	-2.75772	-3.87851	-0.732252	Aebp1	AE binding protein 1
101682_f_at	0.1961	0.0294	-2.75767	-3.87859	-2.19629	Mup4	major urinary protein 4
160596_at	0.1961	0.0295	2.75707	-3.87944	1.55777	Med11	mediator complex subunit 11
93845_at	0.1961	0.0295	-2.75701	-3.87953	-0.663635	Abcf2	ATP-binding cassette, sub-family F (GCN20), member 2
160533_r_at	0.19613	0.0295	-2.7562	-3.8807	-0.787868	Tnp1	transition protein 1
162324_at	0.19613	0.0295	-2.75614	-3.88079	-1.16426	Lor	loricrin
97411_at	0.19637	0.0296	2.75467	-3.8829	2.3511	Ect2	ect2 oncogene
97049_at	0.19637	0.0296	2.75453	-3.88311	1.11077
100729_at	0.19652	0.0296	2.75341	-3.88472	0.760544	Gm15772	ribosomal protein L26 pseudogene
93455_s_at	0.19652	0.0296	-2.75321	-3.88501	-0.69308	Bmp4	bone morphogenetic protein 4
101210_at	0.19655	0.0297	-2.75222	-3.88644	-0.834195	Zfp651	zinc finger protein 651
94805_f_at	0.19655	0.0297	2.75218	-3.88649	1.09718	Gm11336///Hist1h2ao///Hist1h2ai///Hist1h2af///Hist1h2ab///Hist1h2ap///Hist1h2an///Hist1h2ak///Hist1h2ah///Hist1h2ag///Hist1h2ae///Hist1h2ad///Hist1h2ac///Hist3h2a///Trim17	predicted gene 11336///histone cluster 1, H2ao///histone cluster 1, H2ai///histone cluster 1, H2af///histone cluster 1, H2ab///histone cluster 1, H2ap///histone cluster 1, H2an///histone cluster 1, H2ak///histone cluster 1, H2ah///histone cluster 1, H2ag///histone cluster 1, H2ae///histone cluster 1, H2ad///histone cluster 1, H2ac///histone cluster 3, H2a///tripartite motif-containing 17
160309_at	0.19655	0.0297	-2.75162	-3.88731	-1.14066	Tab2	TGF-beta activated kinase 1/MAP3K7 binding protein 2
101056_at	0.19655	0.0297	-2.75161	-3.88732	-0.852449	Rdx	radixin
98614_at	0.19659	0.0297	-2.75109	-3.88807	-0.637351	Nphp1	nephronophthisis 1 (juvenile) homolog (human)
94360_at	0.19662	0.0298	2.75035	-3.88913	0.911057	Hpf1	histone PARylation factor 1
99618_at	0.19662	0.0298	-2.75022	-3.88932	-0.836864	Uqcr11	ubiquinol-cytochrome c reductase, complex III subunit XI
95564_at	0.19677	0.0298	-2.74885	-3.89131	-0.830351	Ccdc117	coiled-coil domain containing 117
97791_at	0.19677	0.0298	-2.74857	-3.8917	-1.52936	Sema5b	sema domain, seven thrombospondin repeats (type 1 and type 1-like), transmembrane domain (TM) and short cytoplasmic domain, (semaphorin) 5B
98071_f_at	0.19677	0.0298	2.74855	-3.89173	1.04019	Dck	deoxycytidine kinase
160579_at	0.1969	0.0299	2.74761	-3.89309	1.49296	Man1a	mannosidase 1, alpha
160849_at	0.1969	0.0299	-2.74699	-3.89398	-0.71128	Dlg1	discs, large homolog 1 (Drosophila)
161920_r_at	0.1969	0.0299	-2.74696	-3.89403	-0.978416	Smarcad1	SWI/SNF-related, matrix-associated actin-dependent regulator of chromatin, subfamily a, containing DEAD/H box 1
97374_at	0.19705	0.0299	2.74604	-3.89535	1.09813	2810025M15Rik	RIKEN cDNA 2810025M15 gene
93943_f_at	0.19713	0.03	-2.74444	-3.89765	-0.708706	Zfp36l2	zinc finger protein 36, C3H type-like 2
98390_at	0.19713	0.03	2.74443	-3.89768	1.6374	Impdh1	inosine 5'-phosphate dehydrogenase 1
94429_at	0.19713	0.03	-2.74405	-3.89822	-0.914612	Eef1a2	eukaryotic translation elongation factor 1 alpha 2
98060_at	0.19713	0.03	2.7439	-3.89844	0.765546	Lmna	lamin A
103945_at	0.19713	0.03	-2.7439	-3.89844	-1.86677	Cfc1	cripto, FRL-1, cryptic family 1
100093_at	0.19736	0.0301	-2.74268	-3.9002	-0.622345	Cdk16	cyclin-dependent kinase 16
92937_at	0.19736	0.0301	2.74234	-3.90069	1.54442	Fgfr4	fibroblast growth factor receptor 4
97012_f_at	0.19742	0.0301	2.74172	-3.90158	0.958672	Aurkaip1	aurora kinase A interacting protein 1
98615_at	0.1975	0.0301	2.74107	-3.90252	1.05907	Tmem167	transmembrane protein 167
97869_at	0.19816	0.0303	-2.73834	-3.90645	-1.00362	Etfdh	electron transferring flavoprotein, dehydrogenase
92455_at	0.19817	0.0303	2.73778	-3.90727	1.20101	BC100451	cDNA sequence BC100451
96051_at	0.19817	0.0303	-2.73756	-3.90758	-1.15895	Guca2a	guanylate cyclase activator 2a (guanylin)
161400_f_at	0.1982	0.0303	2.73635	-3.90933	0.744525	Rpn1	ribophorin I
96088_at	0.1982	0.0304	-2.73609	-3.90971	-0.983052	Ndrg2	N-myc downstream regulated gene 2
100143_at	0.1982	0.0304	2.73608	-3.90972	0.925099	Zyx	zyxin
100062_at	0.1982	0.0304	2.73594	-3.90991	1.56597	Mcm3	minichromosome maintenance complex component 3
98948_at	0.1982	0.0304	2.73558	-3.91043	0.772985	Gnl3	guanine nucleotide binding protein-like 3 (nucleolar)
96358_at	0.19821	0.0304	2.73475	-3.91163	0.941656	Gm8618///Rps23	predicted gene 8618///ribosomal protein S23
98070_at	0.19821	0.0304	-2.73406	-3.91263	-0.728264	Suds3	suppressor of defective silencing 3 homolog (S. cerevisiae)
92694_at	0.19821	0.0304	2.734	-3.91272	1.7723	Chil3	chitinase-like 3
101791_f_at	0.19821	0.0305	-2.73387	-3.9129	-0.671981	Ifna5	interferon alpha 5
103401_at	0.19821	0.0305	-2.73355	-3.91337	-0.683517	Acads	acyl-Coenzyme A dehydrogenase, short chain
102112_s_at	0.19821	0.0305	-2.73334	-3.91367	-0.93452
94347_i_at	0.1989	0.0306	-2.72993	-3.91859	-0.837268	Pcmt1	protein-L-isoaspartate (D-aspartate) O-methyltransferase 1
97948_at	0.1989	0.0306	2.72954	-3.91916	0.747038	Rb1	retinoblastoma 1
104339_at	0.1989	0.0306	2.72942	-3.91933	1.32468	Pygo2	pygopus 2
92967_r_at	0.1989	0.0307	-2.72926	-3.91956	-0.968719	Chrne	cholinergic receptor, nicotinic, epsilon polypeptide
97746_f_at	0.1989	0.0307	-2.72902	-3.91991	-1.62281	Hoxa4	homeobox A4
101084_f_at	0.19968	0.0308	2.72589	-3.92442	0.988361	Dpm3	dolichyl-phosphate mannosyltransferase polypeptide 3
94811_s_at	0.19982	0.0308	2.72479	-3.926	1.46723	Ndn	necdin
93596_i_at	0.19982	0.0308	-2.72465	-3.92621	-0.716835	Atp5e	ATP synthase, H+ transporting, mitochondrial F1 complex, epsilon subunit
93609_at	0.19993	0.0309	2.72389	-3.9273	1.35902	Spg20	spastic paraplegia 20, spartin (Troyer syndrome) homolog (human)
94161_at	0.19998	0.0309	-2.72335	-3.92809	-1.7576	Prkce	protein kinase C, epsilon
103080_at	0.20005	0.0309	2.72249	-3.92933	0.769614	Samhd1	SAM domain and HD domain, 1
92202_g_at	0.20005	0.031	-2.7219	-3.93017	-1.15042	Zbtb16	zinc finger and BTB domain containing 16
104154_at	0.20005	0.031	2.72117	-3.93123	0.93976	Trp53	transformation related protein 53
95766_f_at	0.20005	0.031	-2.72046	-3.93225	-1.09442	Defa2///Defa30///Defa23///Defa17///Defa6///Defa3///Defa31///Defa1	defensin, alpha, 2///defensin, alpha, 30///defensin, alpha, 23///defensin, alpha, 17///defensin, alpha, 6///defensin, alpha, 3///defensin, alpha, 31///defensin, alpha 1
161287_f_at	0.20005	0.031	2.72024	-3.93257	0.66452	Mybbp1a	MYB binding protein (P160) 1a
161340_r_at	0.20005	0.0311	-2.72001	-3.93291	-0.741807	Pitx2	paired-like homeodomain transcription factor 2
104719_at	0.20005	0.0311	2.71985	-3.93314	0.954272	Slc12a7	solute carrier family 12, member 7
92233_at	0.20005	0.0311	2.71981	-3.93319	0.661271	Paxbp1	PAX3 and PAX7 binding protein 1
99828_at	0.20005	0.0311	2.7198	-3.93321	1.10861	Ttc14	tetratricopeptide repeat domain 14
103810_at	0.20075	0.0312	-2.71696	-3.93731	-0.818296	Trp63	transformation related protein 63
104640_f_at	0.20085	0.0312	2.71625	-3.93833	0.855632	Taf1d	TATA-box binding protein associated factor, RNA polymerase I, D
98333_at	0.20115	0.0313	2.71482	-3.94039	0.846941	Rps18	ribosomal protein S18
160128_at	0.20144	0.0313	-2.71344	-3.94239	-1.12505	Pccb	propionyl Coenzyme A carboxylase, beta polypeptide
97518_at	0.20151	0.0314	-2.71283	-3.94327	-0.71338	Fdft1	farnesyl diphosphate farnesyl transferase 1
97239_at	0.20157	0.0314	2.71223	-3.94414	1.68607	Ubxn1	UBX domain protein 1
104510_at	0.20157	0.0314	-2.71184	-3.9447	-0.935344	Cacna2d1	calcium channel, voltage-dependent, alpha2/delta subunit 1
95433_at	0.20157	0.0314	2.71153	-3.94515	0.776723	Ddx54	DEAD (Asp-Glu-Ala-Asp) box polypeptide 54
101472_s_at	0.20189	0.0315	-2.70985	-3.94757	-1.03568	Pklr	pyruvate kinase liver and red blood cell
94561_at	0.20189	0.0315	2.70966	-3.94785	0.896997	Lima1	LIM domain and actin binding 1
104353_at	0.20189	0.0315	-2.70931	-3.94836	-0.727159	Zfp777	zinc finger protein 777
98961_at	0.20197	0.0316	2.7084	-3.94967	1.20895	B3galnt1	UDP-GalNAc:betaGlcNAc beta 1,3-galactosaminyltransferase, polypeptide 1
94209_g_at	0.20197	0.0316	2.70832	-3.94979	2.33535	Pdia6	protein disulfide isomerase associated 6
97681_f_at	0.20202	0.0316	-2.70777	-3.95057	-0.67073	Gstm3	glutathione S-transferase, mu 3
103067_at	0.20206	0.0316	2.70728	-3.95128	0.923816	Rala	v-ral simian leukemia viral oncogene A (ras related)
96284_at	0.20214	0.0316	-2.70664	-3.95221	-0.749308	Csnk1g2	casein kinase 1, gamma 2
94065_at	0.2022	0.0317	-2.70567	-3.95361	-1.70786	Crk	v-crk avian sarcoma virus CT10 oncogene homolog
96959_at	0.2022	0.0317	2.70552	-3.95382	0.663634	Mcg1038069///Ube2n	ubiquitin-conjugating enzyme E2 N-like///ubiquitin-conjugating enzyme E2N
98437_at	0.2022	0.0317	2.70534	-3.95409	0.664431	Casp3	caspase 3
102681_at	0.20232	0.0317	-2.70456	-3.95522	-0.906403	Tnfrsf4	tumor necrosis factor receptor superfamily, member 4
102820_at	0.20244	0.0318	2.70379	-3.95632	1.24262	Cyp2b13	cytochrome P450, family 2, subfamily b, polypeptide 13
161580_f_at	0.2028	0.0318	2.70214	-3.9587	0.92189	Nub1	negative regulator of ubiquitin-like proteins 1
161809_r_at	0.20311	0.0319	-2.70072	-3.96075	-1.7375	Rnf4	ring finger protein 4
98861_at	0.20342	0.032	-2.69875	-3.9636	-0.772627
92881_at	0.20342	0.032	-2.69859	-3.96384	-0.669345	Mylpf	myosin light chain, phosphorylatable, fast skeletal muscle
94526_at	0.20342	0.032	-2.69855	-3.96389	-0.948446	Cisd1	CDGSH iron sulfur domain 1
161783_at	0.2035	0.032	-2.69791	-3.96482	-1.71787	Aldh7a1	aldehyde dehydrogenase family 7, member A1
98852_at	0.20401	0.0322	-2.69525	-3.96866	-0.722887	Sall3	sal-like 3 (Drosophila)
97055_s_at	0.20401	0.0322	2.69508	-3.9689	0.665004	Gm21399///Prdx1	peroxiredoxin pseudogene 2///peroxiredoxin 1
101886_f_at	0.20401	0.0322	2.69507	-3.96891	0.860603	H2-L///H2-D1	histocompatibility 2, D region locus L///histocompatibility 2, D region locus 1
94503_at	0.20402	0.0322	2.69458	-3.96963	1.67966	Rab8a	RAB8A, member RAS oncogene family
162227_r_at	0.20402	0.0322	-2.6943	-3.97002	-0.838162	Ung	uracil DNA glycosylase
162393_at	0.20419	0.0322	-2.69338	-3.97135	-0.863035	Vps35	VPS35 retromer complex component
99820_f_at	0.20428	0.0323	-2.6927	-3.97234	-0.69502	Cecr5	cat eye syndrome chromosome region, candidate 5
93459_s_at	0.20439	0.0323	-2.69197	-3.9734	-0.697151	Fzd4	frizzled class receptor 4
103468_at	0.20445	0.0323	2.69132	-3.97433	1.58046	Mns1	meiosis-specific nuclear structural protein 1
162383_r_at	0.20445	0.0323	-2.69105	-3.97472	-1.31932
95307_at	0.20453	0.0324	-2.69042	-3.97563	-1.11934	Ssc4d	scavenger receptor cysteine rich family, 4 domains
92695_at	0.2046	0.0324	-2.68931	-3.97723	-1.04538	Frat1	frequently rearranged in advanced T cell lymphomas
103738_at	0.2046	0.0324	2.68912	-3.9775	0.80521	BC037034	cDNA sequence BC037034
101335_at	0.2046	0.0324	-2.68896	-3.97774	-1.29278	Cdk5r2	cyclin-dependent kinase 5, regulatory subunit 2 (p39)
160284_at	0.2046	0.0325	-2.68875	-3.97805	-0.784081	Ndufa10	NADH dehydrogenase (ubiquinone) 1 alpha subcomplex 10
101473_at	0.20467	0.0325	2.68814	-3.97892	0.990138	Nnmt	nicotinamide N-methyltransferase
104258_at	0.20476	0.0325	-2.68747	-3.97989	-1.05679	Acyp2	acylphosphatase 2, muscle type
101429_at	0.20525	0.0326	-2.68542	-3.98286	-0.930142	Ddit3	DNA-damage inducible transcript 3
98593_at	0.20525	0.0326	2.68479	-3.98376	0.720165	Cmas	cytidine monophospho-N-acetylneuraminic acid synthetase
162256_r_at	0.20525	0.0327	-2.68438	-3.98436	-1.0173	Cwf19l1	CWF19-like 1, cell cycle control (S. pombe)
94735_s_at	0.20525	0.0327	2.68421	-3.98461	1.16602	Cma2///Mcpt9	chymase 2, mast cell///mast cell protease 9
101639_r_at	0.20525	0.0327	-2.68401	-3.9849	-1.55207	Cyp3a16	cytochrome P450, family 3, subfamily a, polypeptide 16
98462_s_at	0.20533	0.0327	-2.68336	-3.98583	-1.0299	Klc4	kinesin light chain 4
98507_at	0.20547	0.0327	-2.68252	-3.98705	-0.997741	Nr1d1	nuclear receptor subfamily 1, group D, member 1
102746_at	0.2055	0.0328	-2.68207	-3.98769	-0.779192	BC089491	cDNA sequence BC089491
160565_at	0.2059	0.0329	-2.67979	-3.99098	-1.38458	Ckmt1	creatine kinase, mitochondrial 1, ubiquitous
160858_at	0.2059	0.0329	-2.67976	-3.99104	-0.90349	Cmc2	COX assembly mitochondrial protein 2
103693_at	0.2059	0.0329	-2.67896	-3.99219	-0.798877	Tirap	toll-interleukin 1 receptor (TIR) domain-containing adaptor protein
93106_i_at	0.2059	0.0329	-2.67891	-3.99226	-2.04078	Tcrb-J	T cell receptor beta, joining region
94878_at	0.2059	0.0329	-2.67864	-3.99265	-0.785194	Btbd1	BTB (POZ) domain containing 1
99123_s_at	0.2059	0.0329	2.67822	-3.99325	0.785476	Timm10b	translocase of inner mitochondrial membrane 10B
99167_at	0.2059	0.0329	2.67822	-3.99325	0.896979	Commd4	COMM domain containing 4
99511_at	0.2059	0.033	-2.67787	-3.99376	-1.51019	Prkcb	protein kinase C, beta
[truncated: 10,489 more rows]

## Sheet: EccenContract_7days_vs CTRL
ID	adj.P.Val	P.Value	t	B	logFC	Gene.symbol	Gene.title
99051_at	0.0341	5.66e-06	13.2332	3.46523	3.30477	S100a4	S100 calcium binding protein A4
160243_r_at	0.0341	7.17e-06	12.7494	3.34342	3.80828	Myh8	myosin, heavy polypeptide 8, skeletal muscle, perinatal
95151_at	0.0341	8.2e-06	12.482	3.27212	3.25804	Plekho1	pleckstrin homology domain containing, family O member 1
160487_at	0.0592	2.363e-05	10.5472	2.65566	4.55809	Myl4	myosin, light polypeptide 4
98561_at	0.0592	3.36e-05	9.96645	2.42937	3.61862	Tnni1	troponin I, skeletal, slow 1
100593_at	0.0592	3.715e-05	9.80626	2.36299	2.83531	Tnnt2	troponin T2, cardiac
97319_at	0.0592	3.792e-05	9.77346	2.34918	2.93853	Rrad	Ras-related associated with diabetes
161361_s_at	0.0592	3.95e-05	9.7092	2.32188	3.71948	Tnnt1	troponin T1, skeletal, slow
98129_at	0.0592	4.27e-05	9.58784	2.26953	3.20287	Tmsb10	thymosin, beta 10
102048_at	0.0744	5.96e-05	9.08167	2.03912	2.68451	Ankrd1	ankyrin repeat domain 1 (cardiac muscle)
101561_at	0.0797	7.022e-05	8.84177	1.92272	2.62046	Mt2	metallothionein 2
160461_f_at	0.0899	8.643e-05	8.54541	1.77208	2.63709	Tubb6	tubulin, beta 6 class V
161045_at	0.1049	0.00012297	8.06193	1.50895	2.25578	Lrrn1	leucine rich repeat protein 1, neuronal
103550_at	0.1049	0.00012427	-8.04786	1.50095	-2.33123	Ednrb	endothelin receptor type B
95706_at	0.1049	0.00013438	7.94394	1.44126	5.34139	Lgals3	lectin, galactose binding, soluble 3
95471_at	0.1049	0.00014067	7.88365	1.40612	2.10623	Cdkn1c	cyclin-dependent kinase inhibitor 1C (P57)
98623_g_at	0.1049	0.00014274	7.8645	1.39489	2.66557	Igf2	insulin-like growth factor 2
96060_at	0.1062	0.0001531	7.77308	1.34071	2.73046	Serpinb6a	serine (or cysteine) peptidase inhibitor, clade B, member 6a
96521_at	0.1104	0.00017624	7.59219	1.23087	1.94977	Mos	Moloney sarcoma oncogene
160881_at	0.1104	0.0001768	-7.58817	1.2284	-2.09157	Map3k12	mitogen-activated protein kinase kinase kinase 12
100021_at	0.1208	0.00020321	7.41276	1.11838	3.44526	Chrna1	cholinergic receptor, nicotinic, alpha polypeptide 1 (muscle)
99669_at	0.14	0.00024666	7.17405	0.96302	2.14159	Lgals1	lectin, galactose binding, soluble 1
103653_at	0.1413	0.00026025	7.10909	0.91958	1.71811	Mras	muscle and microspikes RAS
101063_at	0.1433	0.00027538	7.04115	0.87359	2.08827	Tnnc1	troponin C, cardiac/slow skeletal
102284_at	0.1459	0.00029218	6.97053	0.8252	2.94493	Masp1	mannan-binding lectin serine peptidase 1
101408_at	0.1471	0.00031179	6.89369	0.77185	1.55431	Gamt	guanidinoacetate methyltransferase
161646_r_at	0.1471	0.00031803	6.87037	0.75551	2.70214	Klhdc2	kelch domain containing 2
97127_f_at	0.187	0.00044344	6.48852	0.47797	1.97671	Vmn2r30	vomeronasal 2, receptor 30
160926_r_at	0.187	0.00045766	-6.45311	0.45126	-1.78381	Plp1	proteolipid protein (myelin) 1
92801_at	0.187	0.00045901	-6.44981	0.44876	-2.08903	Plp1	proteolipid protein (myelin) 1
93287_at	0.187	0.0004642	6.43724	0.43923	1.76898	Bik	BCL2-interacting killer
101913_at	0.1894	0.00052465	6.30163	0.33502	2.77195	Clcn5	chloride channel, voltage-sensitive 5
99570_s_at	0.1894	0.00052802	6.2946	0.32955	3.03201	Atp2a2	ATPase, Ca++ transporting, cardiac muscle, slow twitch 2
103554_at	0.1894	0.0005316	6.28719	0.32377	3.0869	Adam19	a disintegrin and metallopeptidase domain 19 (meltrin beta)
95430_f_at	0.1894	0.00054766	6.25459	0.29828	1.72631	Spg21	spastic paraplegia 21 homolog (human)
103689_at	0.1894	0.00056214	-6.22613	0.27589	-1.7881	Abcc3	ATP-binding cassette, sub-family C (CFTR/MRP), member 3
96784_at	0.1894	0.00056717	6.21644	0.26825	2.47765	Anln	anillin, actin binding protein
96868_at	0.1894	0.00057626	-6.19915	0.25456	-2.77301	Fgb	fibrinogen beta chain
160924_at	0.1915	0.00059797	-6.15911	0.22273	-1.89605	Ints9	integrator complex subunit 9
93864_s_at	0.2021	0.0006513	6.06732	0.14886	2.60731	Enah	enabled homolog (Drosophila)
93513_at	0.2021	0.00069577	-5.99707	0.09149	-1.6133	Rpl35a	ribosomal protein L35A
101191_at	0.2021	0.00070615	5.9814	0.0786	1.72642	Doc2b	double C2, beta
96393_at	0.2021	0.00071098	-5.97419	0.07266	-2.33495
99582_at	0.2021	0.00074262	5.92833	0.03465	2.15681	Epcam	epithelial cell adhesion molecule
93330_at	0.2021	0.00076497	-5.89724	0.00872	-1.42716	Aqp1	aquaporin 1
97942_g_at	0.2021	0.00077591	5.88239	-0.00372	2.03938	Capn6	calpain 6
97519_at	0.2021	0.00078377	5.87188	-0.01255	1.80012	Spp1	secreted phosphoprotein 1
97442_at	0.2021	0.00080998	-5.83763	-0.04142	-2.11163	Slc39a8	solute carrier family 39 (metal ion transporter), member 8
160819_at	0.2021	0.00081469	5.83161	-0.04651	1.56801	Ndrg4	N-myc downstream regulated gene 4
104411_at	0.2021	0.00083096	-5.81112	-0.06389	-1.44152	D930048N14Rik	RIKEN cDNA D930048N14 gene
94939_at	0.2021	0.00087539	5.75735	-0.10979	2.92789	Cd53	CD53 antigen
103797_at	0.2021	0.00088379	5.74754	-0.11822	2.0646	Cdc7	cell division cycle 7 (S. cerevisiae)
100406_at	0.2021	0.00091212	-5.71519	-0.1461	-2.494	Ptpn5	protein tyrosine phosphatase, non-receptor type 5
93984_at	0.2021	0.00091249	5.71477	-0.14646	1.36496	Atpif1	ATPase inhibitory factor 1
99157_at	0.2021	0.00092776	5.69781	-0.16115	1.75456	Ten1	TEN1 telomerase capping complex subunit
93573_at	0.2021	0.00093634	5.68842	-0.1693	1.47889	Mt1	metallothionein 1
162483_f_at	0.2021	0.00094381	5.68032	-0.17634	2.10777	Col18a1	collagen, type XVIII, alpha 1
96244_at	0.2021	0.00094554	5.67845	-0.17796	1.63591	Uchl1	ubiquitin carboxy-terminal hydrolase L1
99905_at	0.2021	0.00095778	5.66536	-0.18937	1.65718	Usp17lc	ubiquitin specific peptidase 17-like C
161371_r_at	0.2021	0.00097952	5.64258	-0.20928	2.27876	Ptprk	protein tyrosine phosphatase, receptor type, K
103549_at	0.2021	0.00098721	5.63464	-0.21623	1.24386	Nes	nestin
104024_at	0.2021	0.00100315	-5.61844	-0.23046	-2.15521	Cyp3a25	cytochrome P450, family 3, subfamily a, polypeptide 25
101087_r_at	0.2047	0.00103338	-5.58848	-0.25688	-1.71332	Cnbp	cellular nucleic acid binding protein
160753_at	0.2047	0.00105249	5.57004	-0.27321	5.74365	Myh3	myosin, heavy polypeptide 3, skeletal muscle, embryonic
95880_s_at	0.2047	0.00106542	-5.55778	-0.2841	-1.353	C79130	expressed sequence C79130
93323_at	0.2076	0.00113238	5.49687	-0.33856	1.28175	Plp2	proteolipid protein 2
101134_at	0.2076	0.00116176	-5.4714	-0.3615	-1.89621	Gcap8	granule cell antiserum positive 8
92251_f_at	0.2076	0.00117338	5.46153	-0.37042	1.75331	AI607873	expressed sequence AI607873
101009_at	0.2076	0.00117491	5.46024	-0.37159	2.68264	Krt8	keratin 8
100959_at	0.2076	0.00117853	5.45718	-0.37435	1.3491	S100a13	S100 calcium binding protein A13
100435_at	0.2076	0.00118023	5.45576	-0.37564	1.57604	Lpar1	lysophosphatidic acid receptor 1
92420_at	0.2138	0.00123279	-5.41272	-0.41476	-1.76172	Ntf3	neurotrophin 3
93261_at	0.2238	0.0013249	5.34204	-0.47965	1.53205	Lgmn	legumain
162472_f_at	0.2238	0.00132617	-5.3411	-0.48051	-1.8972	Gast	gastrin
95152_g_at	0.2308	0.0013864	5.29786	-0.52062	1.50842	Plekho1	pleckstrin homology domain containing, family O member 1
98368_at	0.2343	0.00144371	-5.25862	-0.55728	-1.37706	Prkg2	protein kinase, cGMP-dependent, type II
101705_at	0.2343	0.00144991	5.25448	-0.56117	1.71219	Phxr1	per-hexamer repeat gene 1
104606_at	0.2343	0.00146618	5.24371	-0.57128	1.89193	Cd52	CD52 antigen
99427_at	0.2343	0.00150671	-5.21746	-0.59602	-1.51373	Hoxd12	homeobox D12
103490_at	0.2343	0.00152607	5.2052	-0.60761	1.56735	Wnt11	wingless-type MMTV integration site family, member 11
98514_at	0.2343	0.00153508	5.19955	-0.61296	1.59119	Tfpi	tissue factor pathway inhibitor
162341_r_at	0.2343	0.00153868	5.1973	-0.61509	1.60584	Gm6644///Akr1b3	Akr1b3 pseudogene///aldo-keto reductase family 1, member B3 (aldose reductase)
97948_at	0.2488	0.0016534	5.12866	-0.68054	1.21707	Rb1	retinoblastoma 1
100877_at	0.2628	0.00176761	5.06544	-0.74153	1.13489	1810058I24Rik	RIKEN cDNA 1810058I24 gene
93514_at	0.2638	0.0018257	-5.03501	-0.77112	-2.10986	Myl3	myosin, light polypeptide 3
92633_at	0.2638	0.00182688	5.0344	-0.77171	1.46813	Ctsz	cathepsin Z
103301_i_at	0.2638	0.00183747	5.02898	-0.77701	1.62987	Sox3	SRY (sex determining region Y)-box 3
92593_at	0.2646	0.00190539	4.99499	-0.81028	2.28604	Postn	periostin, osteoblast specific factor
104573_at	0.2646	0.00191883	4.98843	-0.81673	1.20461	Bola2	bolA-like 2 (E. coli)
97763_at	0.2646	0.00194105	4.97769	-0.8273	1.30379	Ncf1	neutrophil cytosolic factor 1
160439_at	0.2646	0.00195835	-4.96942	-0.83545	-1.76501	Polg	polymerase (DNA directed), gamma
98801_at	0.2646	0.00196863	-4.96454	-0.84026	-2.23037	Klra2	killer cell lectin-like receptor, subfamily A, member 2
99056_at	0.2646	0.00201993	4.94064	-0.8639	2.45757	Pcbd1	pterin 4 alpha carbinolamine dehydratase/dimerization cofactor of hepatocyte nuclear factor 1 alpha (TCF1) 1
92966_g_at	0.2646	0.00203413	4.93414	-0.87035	1.69209	Chrne	cholinergic receptor, nicotinic, epsilon polypeptide
160139_at	0.2646	0.00205309	4.92554	-0.87889	1.11961	Hspb8	heat shock protein 8
98543_at	0.2646	0.00210221	4.90368	-0.90066	2.47145	Ctss	cathepsin S
104136_at	0.2646	0.00210518	4.90238	-0.90196	1.14887	Dlgap4	discs, large homolog-associated protein 4 (Drosophila)
160505_at	0.2646	0.00211582	4.89772	-0.90661	1.49278	4922502D21Rik	RIKEN cDNA 4922502D21 gene
97270_at	0.2646	0.00211881	4.89642	-0.90791	1.31377	Nxn	nucleoredoxin
161685_r_at	0.2646	0.00211892	-4.89637	-0.90795	-2.40215	Nufip1	nuclear fragile X mental retardation protein interacting protein 1
94289_r_at	0.2651	0.00215354	4.88144	-0.92289	2.89488	Maged2	melanoma antigen, family D, 2
100584_at	0.2651	0.00216542	4.87637	-0.92797	1.46266	Anxa4	annexin A4
99779_at	0.266	0.00220693	-4.85892	-0.94549	-1.17333	Zyg11b	zyg-ll family member B, cell cycle regulator
93226_i_at	0.266	0.00221548	-4.85537	-0.94906	-3.61443	LOC102642252	uncharacterized LOC102642252
94367_at	0.2671	0.00226634	4.83457	-0.97002	1.21965	Uck2	uridine-cytidine kinase 2
94284_at	0.2671	0.00226741	4.83413	-0.97046	1.10035	Cyb5r3	cytochrome b5 reductase 3
94788_f_at	0.2701	0.00231924	4.81348	-0.99136	1.12062	Tubb5	tubulin, beta 5 class I
100465_i_at	0.2701	0.00233555	-4.80708	-0.99784	-2.316	Gm1673	predicted gene 1673
100387_f_at	0.2701	0.00235763	-4.7985	-1.00655	-1.59047	Klra18///Klra23///Klra4///Klra13-ps///Klra12	killer cell lectin-like receptor, subfamily A, member 18///killer cell lectin-like receptor subfamily A, member 23///killer cell lectin-like receptor, subfamily A, member 4///killer cell lectin-like receptor subfamily A, member 13, pseudogene///killer cell lectin-like receptor subfamily A, member 12
96603_at	0.2813	0.00249287	4.74785	-1.05823	1.37756	Qsox1	quiescin Q6 sulfhydryl oxidase 1
102207_at	0.2813	0.00252063	4.73783	-1.0685	1.78818	Nrbp2	nuclear receptor binding protein 2
100522_s_at	0.2813	0.00254167	4.73032	-1.07622	1.24102	Wbp5	WW domain binding protein 5
161477_r_at	0.2813	0.00254501	-4.72914	-1.07744	-2.33496
100896_at	0.2857	0.00262684	4.70061	-1.10683	1.34658	Cacng1	calcium channel, voltage-dependent, gamma subunit 1
100681_f_at	0.2857	0.00264985	-4.69277	-1.11494	-1.48387	Klk1b1///Klk1b2-ps	kallikrein 1-related peptidase b1///kallikrein 1-related peptidase b2, pseudogene
98872_at	0.2857	0.00265398	-4.69137	-1.11639	-1.38355	Ugt8a	UDP galactosyltransferase 8A
93137_at	0.2894	0.00274258	4.66191	-1.14694	1.40792	Ntsr2	neurotensin receptor 2
95655_at	0.2894	0.00274554	4.66095	-1.14795	1.44311	Nabp1	nucleic acid binding protein 1
94948_at	0.2894	0.00275758	4.65703	-1.15202	1.39709	Trip6	thyroid hormone receptor interactor 6
95858_at	0.2938	0.00282933	4.63408	-1.17595	1.85595
101489_at	0.2938	0.00284671	-4.62862	-1.18165	-1.46766	Amd2///Amd1	S-adenosylmethionine decarboxylase 2///S-adenosylmethionine decarboxylase 1
104138_at	0.295	0.00291287	4.60817	-1.20308	1.46638	Pafah2	platelet-activating factor acetylhydrolase 2
93042_at	0.295	0.0029172	4.60685	-1.20447	1.24133	Tspo	translocator protein
101176_at	0.295	0.00293863	4.60035	-1.21129	1.18249	Lcn4	lipocalin 4
161270_i_at	0.295	0.00298003	4.58793	-1.22435	1.47708	Wnk1	WNK lysine deficient protein kinase 1
100671_at	0.295	0.00299704	4.58288	-1.22967	2.01815	Ifna11	interferon alpha 11
100017_at	0.295	0.0030077	4.57974	-1.23298	1.30586	Mybph	myosin binding protein H
97012_f_at	0.295	0.00302402	4.57494	-1.23804	1.4449	Aurkaip1	aurora kinase A interacting protein 1
96336_at	0.2972	0.00308851	4.55629	-1.25776	1.32172	Gatm	glycine amidinotransferase (L-arginine:glycine amidinotransferase)
93848_at	0.2972	0.00311525	4.54867	-1.26582	1.50691	Map4k3	mitogen-activated protein kinase kinase kinase kinase 3
161067_at	0.2972	0.00311753	-4.54803	-1.26651	-1.51261	Trib3	tribbles pseudokinase 3
92213_at	0.3003	0.00317443	4.53209	-1.28343	1.25751	Star	steroidogenic acute regulatory protein
94766_at	0.3022	0.00321861	4.51993	-1.29636	1.72175	Eef1a1	eukaryotic translation elongation factor 1 alpha 1
98136_at	0.3028	0.0032814	4.50296	-1.31446	1.32865	Gm14680///Sms	predicted gene 14680///spermine synthase
94838_r_at	0.3028	0.00328424	4.5022	-1.31527	2.39494	Prl2c1///Gm7040///Prl2c5///Prl2c4///Prl2c3///Prl2c2	Prolactin family 2, subfamily c, member 1///predicted gene 7040///prolactin family 2, subfamily c, member 5///prolactin family 2, subfamily c, member 4///prolactin family 2, subfamily c, member 3///prolactin family 2, subfamily c, member 2
93276_at	0.3028	0.00329808	4.49852	-1.31921	1.49092	Hn1	hematological and neurological expressed sequence 1
102154_f_at	0.305	0.00334594	-4.4859	-1.33271	-1.42197	Adck1	aarF domain containing kinase 1
97424_at	0.3066	0.00338757	4.47508	-1.3443	1.08691	Arl6ip5	ADP-ribosylation factor-like 6 interacting protein 5
160812_at	0.3082	0.00346641	4.455	-1.36588	1.13959	Gga2	golgi associated, gamma adaptin ear containing, ARF binding protein 2
102763_at	0.3082	0.00347022	-4.45404	-1.36692	-1.59075	Plin4	perilipin 4
104678_at	0.3082	0.00351094	-4.44388	-1.37787	-1.58126	Gas7	growth arrest specific 7
99395_at	0.3082	0.00351515	-4.44284	-1.37899	-1.66868	Opn1sw	opsin 1 (cone pigments), short-wave-sensitive (color blindness, tritan)
94129_at	0.3082	0.00353905	-4.43694	-1.38535	-2.12223	Gm2682	predicted gene 2682
97729_at	0.3082	0.00355649	-4.43267	-1.38997	-1.54377	Enc1	ectodermal-neural cortex 1
95301_at	0.3082	0.00357841	-4.42733	-1.39574	-1.21424	S100a5	S100 calcium binding protein A5
162465_i_at	0.3087	0.00360932	-4.41986	-1.40383	-3.71375	Klhdc4	kelch domain containing 4
160828_at	0.3088	0.00365473	-4.40902	-1.41558	-1.24176	Inhbb	inhibin beta-B
100032_at	0.3088	0.00365936	4.40792	-1.41677	1.48341	Sp1	trans-acting transcription factor 1
96056_at	0.3123	0.0037463	4.3876	-1.43885	1.10844	Rhoc	ras homolog family member C
102854_s_at	0.3123	0.00375123	4.38646	-1.44009	2.16969	Atp7a	ATPase, Cu++ transporting, alpha polypeptide
102799_at	0.3233	0.00391131	4.35043	-1.47943	1.43029	C4bp	complement component 4 binding protein
103006_at	0.3233	0.00393514	-4.34521	-1.48516	-1.08726	Atf5	activating transcription factor 5
96115_at	0.3243	0.00397299	4.33698	-1.49417	1.15924	Reep5	receptor accessory protein 5
94735_s_at	0.3396	0.00418783	4.29189	-1.54385	1.64539	Cma2///Mcpt9	chymase 2, mast cell///mast cell protease 9
101231_at	0.3417	0.00424108	-4.28111	-1.55578	-1.73278
160829_at	0.3442	0.00430131	4.26909	-1.5691	1.12891	Phlda1	pleckstrin homology like domain, family A, member 1
95745_g_at	0.3442	0.00432698	4.26403	-1.57472	1.15159	Atp6v1a	ATPase, H+ transporting, lysosomal V1 subunit A
99324_at	0.3453	0.00436858	-4.25589	-1.58377	-1.653	Tmprss15	transmembrane protease, serine 15
97085_at	0.3457	0.00441062	-4.24776	-1.59282	-1.21963
96981_at	0.3457	0.00443037	-4.24397	-1.59704	-1.34461	Olfr1507	olfactory receptor 1507
104487_at	0.3457	0.00445692	4.2389	-1.60269	1.41929	H2afj	H2A histone family, member J
160493_at	0.3541	0.00460968	4.21037	-1.63458	0.956603	Cd63	CD63 antigen
102849_at	0.3541	0.00462693	-4.20721	-1.63812	-1.88137	Kcnj8	potassium inwardly-rectifying channel, subfamily J, member 8
98059_s_at	0.3541	0.00466676	4.19998	-1.64623	1.07146	Lmna	lamin A
161206_at	0.3541	0.00467867	-4.19783	-1.64865	-1.31416	Plekhh1	pleckstrin homology domain containing, family H (with MyTH4 domain) member 1
92997_g_at	0.3571	0.00475267	-4.1846	-1.66351	-1.53568	Sox17	SRY (sex determining region Y)-box 17
94891_s_at	0.3571	0.00477576	4.18052	-1.6681	1.39254	Mea1	male enhanced antigen 1
99587_at	0.3585	0.0048228	-4.17227	-1.67739	-0.946292	Rab7	RAB7, member RAS oncogene family
94266_at	0.3608	0.00490065	4.15882	-1.69257	0.968007	Hcfc1r1	host cell factor C1 regulator 1 (XPO1-dependent)
103570_at	0.3608	0.00496475	4.14791	-1.70489	2.33255	C1qtnf3	C1q and tumor necrosis factor related protein 3
100967_at	0.3608	0.00497971	-4.14539	-1.70775	-1.17692	Slc27a2	solute carrier family 27 (fatty acid transporter), member 2
92553_at	0.3608	0.0050176	4.13904	-1.71494	1.10226	Gm2904///Esd	predicted pseudogene 2904///esterase D/formylglutathione hydrolase
161202_r_at	0.3608	0.00503778	-4.13568	-1.71874	-2.37844	Pdgfra	platelet derived growth factor receptor, alpha polypeptide
102262_r_at	0.3608	0.00504559	4.13439	-1.72021	1.38302	Col13a1	collagen, type XIII, alpha 1
95627_at	0.3608	0.00508571	4.12776	-1.72773	0.989386	Wwtr1	WW domain containing transcription regulator 1
103016_s_at	0.3608	0.00511069	4.12366	-1.73238	1.49814	Cd68	CD68 antigen
96648_at	0.3608	0.00511434	4.12307	-1.73306	1.3339	Coro1a	coronin, actin binding protein 1A
101772_r_at	0.3644	0.00522874	-4.1046	-1.75406	-0.944272	Pcdhac2///Pcdhac1///Pcdha2///Pcdha12///Pcdha9///Pcdha1///Pcdha10///Pcdha11///Pcdha4	protocadherin alpha subfamily C, 2///protocadherin alpha subfamily C, 1///protocadherin alpha 2///protocadherin alpha 12///protocadherin alpha 9///protocadherin alpha 1///protocadherin alpha 10///protocadherin alpha 11///protocadherin alpha 4
103545_at	0.3644	0.00524077	4.10268	-1.75625	1.34827	Rab26os	RAB26, member RAS oncogene family, opposite strand
161184_f_at	0.3644	0.00527376	-4.09745	-1.76221	-1.17473	Tie1	tyrosine kinase with immunoglobulin-like and EGF-like domains 1
100672_at	0.3644	0.00532961	4.08868	-1.77222	1.10437	Myo5a	myosin VA
104495_f_at	0.3644	0.00533414	-4.08798	-1.77302	-0.980133	Klk1b5	kallikrein 1-related peptidase b5
101733_at	0.3644	0.00537875	-4.08105	-1.78094	-1.60769	Ccr1l1	chemokine (C-C motif) receptor 1-like 1
162025_r_at	0.3644	0.0054053	-4.07696	-1.78562	-2.47553
162102_r_at	0.3644	0.00541911	-4.07484	-1.78804	-1.55485	Mcm5	minichromosome maintenance complex component 5
96985_at	0.3644	0.00547101	-4.06693	-1.79711	-1.83964	Olfr1264	olfactory receptor 1264
100311_f_at	0.3644	0.00548262	-4.06517	-1.79912	-1.8773	Ear1	eosinophil-associated, ribonuclease A family, member 1
96516_at	0.3644	0.00548574	4.0647	-1.79966	1.74489	Srgap2	SLIT-ROBO Rho GTPase activating protein 2
102925_at	0.3676	0.00556398	4.05296	-1.81313	1.88679	Dusp9	dual specificity phosphatase 9
101631_at	0.3698	0.00563673	4.0422	-1.82549	1.19419	Sox11	SRY (sex determining region Y)-box 11
96765_at	0.3698	0.00568712	4.03484	-1.83396	1.56955	Peg3	paternally expressed 3
92711_at	0.3698	0.00573101	-4.02849	-1.84127	-1.01397	Tpsb2	tryptase beta 2
101787_f_at	0.3698	0.00573636	4.02772	-1.84216	1.13642	Noct	nocturnin
161266_r_at	0.3698	0.00574558	4.0264	-1.84369	1.7448	Spice1	spindle and centriole associated protein 1
160834_at	0.3707	0.00580847	4.01741	-1.85406	1.89955	Sertad1	SERTA domain containing 1
94362_at	0.3707	0.00581863	4.01597	-1.85572	1.01622	Nras	neuroblastoma ras oncogene
94167_at	0.3711	0.00585432	-4.01093	-1.86154	-1.56155	Nos3	nitric oxide synthase 3, endothelial cell
103094_at	0.3779	0.00601431	3.98874	-1.88723	1.07824	Serf1	small EDRK-rich factor 1
101173_at	0.3779	0.00607059	3.98109	-1.89611	2.18896	Pctp	phosphatidylcholine transfer protein
102117_at	0.3779	0.00610525	3.97642	-1.90153	2.39657	Ift27	intraflagellar transport 27
95150_at	0.3779	0.00611038	3.97573	-1.90233	2.22351	Plekho1	pleckstrin homology domain containing, family O member 1
97907_at	0.3779	0.0061125	3.97545	-1.90267	1.14677	Lsm7	LSM7 homolog, U6 small nuclear RNA and mRNA degradation associated
93511_at	0.3861	0.00633049	3.94675	-1.93608	0.932119	Itm2a	integral membrane protein 2A
98837_at	0.3861	0.00633329	3.94639	-1.93651	1.28392	Rln1	relaxin 1
103084_at	0.3861	0.00636711	3.94204	-1.94159	1.3127	Csrp3	cysteine and glycine-rich protein 3
162217_r_at	0.3861	0.00637467	-3.94107	-1.94272	-1.58908	Fdps	farnesyl diphosphate synthetase
161843_at	0.3861	0.00642945	3.93408	-1.95089	1.26009
103540_at	0.3861	0.00647477	-3.92835	-1.95759	-0.908317	1810021B22Rik	RIKEN cDNA 1810021B22 gene
100876_at	0.3861	0.00647918	3.9278	-1.95824	1.50519	Fez1	fasciculation and elongation protein zeta 1 (zygin I)
161647_f_at	0.3861	0.00650126	-3.92502	-1.96149	-2.01919	Krt4	keratin 4
96020_at	0.3861	0.00652533	3.92201	-1.96501	2.00289	C1qb	complement component 1, q subcomponent, beta polypeptide
104457_at	0.3861	0.00656171	3.91748	-1.97032	2.2178	Vps13c	vacuolar protein sorting 13C
103593_at	0.3861	0.00662299	-3.90991	-1.9792	-0.894744	Nppa	natriuretic peptide type A
102292_at	0.3861	0.00670586	3.8998	-1.99107	1.59528	Gadd45a	growth arrest and DNA-damage-inducible 45 alpha
94881_at	0.3861	0.00671173	3.89909	-1.99191	1.93211	Cdkn1a	cyclin-dependent kinase inhibitor 1A (P21)
96993_at	0.3861	0.00671271	3.89897	-1.99205	1.01701	Pax5	paired box 5
94665_at	0.3861	0.0067446	-3.89512	-1.99658	-1.2966	Pla2g5	phospholipase A2, group V
160862_at	0.3861	0.00678598	-3.89015	-2.00242	-1.41973	Ptp4a3	protein tyrosine phosphatase 4a3
97447_at	0.3861	0.00681747	3.8864	-2.00684	1.29752	Map1lc3a	microtubule-associated protein 1 light chain 3 alpha
100610_at	0.3861	0.00683911	3.88383	-2.00987	0.898264	Capns1	calpain, small subunit 1
102619_at	0.3861	0.00692616	-3.87357	-2.02196	-0.842885	Fgd3	FYVE, RhoGEF and PH domain containing 3
104083_at	0.3861	0.00693407	-3.87265	-2.02305	-0.900656	Cdh5	cadherin 5
102218_at	0.3861	0.00702763	-3.8618	-2.03586	-2.54927	Il6	interleukin 6
104519_at	0.3861	0.00705933	-3.85816	-2.04017	-1.08231	Itih2	inter-alpha trypsin inhibitor, heavy chain 2
160679_at	0.3861	0.00710964	-3.85242	-2.04696	-1.16486	Kif1c	kinesin family member 1C
103070_at	0.3861	0.00713744	3.84927	-2.05069	1.96091	Sirpa	signal-regulatory protein alpha
98389_at	0.3861	0.0071796	-3.84451	-2.05633	-1.66078	Crlf1	cytokine receptor-like factor 1
99126_at	0.3861	0.00719653	3.84261	-2.05858	0.958792	Xist	inactive X specific transcripts
96135_at	0.3861	0.00720123	3.84208	-2.0592	1.43819	Gm6314///Abracl	predicted pseudogene 6314///ABRA C-terminal like
101992_at	0.3861	0.00723619	3.83818	-2.06383	0.982184	Psmb6	proteasome (prosome, macropain) subunit, beta type 6
96413_at	0.3861	0.00725129	-3.8365	-2.06583	-1.74071	Akap7	A kinase (PRKA) anchor protein 7
102362_i_at	0.3861	0.00727783	3.83355	-2.06932	1.44667	Junb	jun B proto-oncogene
161665_at	0.3861	0.00731089	-3.8299	-2.07366	-0.985414	Mark1	MAP/microtubule affinity regulating kinase 1
161527_r_at	0.3861	0.00734684	-3.82595	-2.07835	-3.49919	Ccni	cyclin I
160171_f_at	0.3861	0.00735341	3.82523	-2.07921	0.953148	Acot9	acyl-CoA thioesterase 9
99955_at	0.3861	0.00736175	-3.82431	-2.0803	-1.03847	Numb	numb homolog (Drosophila)
98474_r_at	0.3861	0.00737617	3.82274	-2.08217	2.165	Tnfaip6	tumor necrosis factor alpha induced protein 6
161574_r_at	0.3861	0.0074383	-3.81599	-2.0902	-3.19439	Atp2c1	ATPase, Ca++-sequestering
96941_at	0.3861	0.00745288	3.81441	-2.09207	0.97775	Ift27	intraflagellar transport 27
161215_at	0.3861	0.0075241	3.80677	-2.10117	1.82021	Chrng	cholinergic receptor, nicotinic, gamma polypeptide
95529_at	0.3861	0.00757144	3.80173	-2.10718	1.75878	Dbnl	drebrin-like
98774_at	0.3861	0.00757993	3.80083	-2.10825	1.46371	Acod1	aconitate decarboxylase 1
96255_at	0.3861	0.00758564	-3.80023	-2.10897	-0.895039	Bnip3l-ps///Bnip3l	BCL2/adenovirus E1B interacting protein 3-like, pseudogene///BCL2/adenovirus E1B interacting protein 3-like
162454_f_at	0.3861	0.00764744	-3.79372	-2.11674	-2.16418	Crisp2	cysteine-rich secretory protein 2
97188_at	0.3861	0.00765491	3.79293	-2.11768	1.706	LOC102641785	uncharacterized LOC102641785
103690_at	0.3861	0.00768851	3.78942	-2.12187	1.30728	Lat2	linker for activation of T cells family, member 2
103053_at	0.3861	0.00769077	3.78919	-2.12215	1.30792	Myog	myogenin
103278_at	0.3861	0.00769485	-3.78876	-2.12266	-1.71745	Padi4	peptidyl arginine deiminase, type IV
161979_f_at	0.3861	0.00776052	-3.78195	-2.1308	-1.34769	Tmem41b	transmembrane protein 41B
97768_at	0.3861	0.0077821	-3.77973	-2.13346	-2.78075	Dsc2	desmocollin 2
100397_at	0.3861	0.00781195	3.77666	-2.13713	2.99246	Tyrobp	TYRO protein tyrosine kinase binding protein
161598_at	0.3861	0.00785472	3.77229	-2.14236	1.51059	Gdnf	glial cell line derived neurotrophic factor
92353_at	0.3861	0.00785628	-3.77213	-2.14255	-0.862865	Klk6	kallikrein related-peptidase 6
93476_at	0.3861	0.00789757	3.76794	-2.14757	0.894472	Prkdc	protein kinase, DNA activated, catalytic polypeptide
95468_at	0.3861	0.00790024	-3.76767	-2.1479	-1.16436	Egln1	egl-9 family hypoxia-inducible factor 1
93681_at	0.3861	0.00793811	3.76385	-2.15248	1.23697	Fzd2	frizzled class receptor 2
160879_at	0.3861	0.00794674	3.76298	-2.15352	1.77213	Terf1	telomeric repeat binding factor 1
161028_at	0.3888	0.00804365	-3.7533	-2.16514	-1.0055	Bmp6	bone morphogenetic protein 6
161948_f_at	0.3888	0.00806334	3.75135	-2.16748	2.39391
104458_at	0.3918	0.00821838	-3.73616	-2.18574	-1.47544	Tcf7l1	transcription factor 7 like 1 (T cell specific, HMG box)
103804_at	0.3918	0.00821962	-3.73604	-2.18589	-1.81528	Reck	reversion-inducing-cysteine-rich protein with kazal motifs
93383_at	0.3918	0.00823033	3.735	-2.18714	0.911521	Col7a1	collagen, type VII, alpha 1
95855_at	0.3918	0.00828627	-3.72961	-2.19363	-1.14826	Mipol1	mirror-image polydactyly 1
160078_at	0.3918	0.00834281	3.7242	-2.20015	0.804888	Ppp1r14b	protein phosphatase 1, regulatory (inhibitor) subunit 14B
100745_r_at	0.3918	0.00838019	-3.72064	-2.20444	-3.58898	Psg19	pregnancy specific glycoprotein 19
94849_at	0.3918	0.00839446	-3.71929	-2.20607	-1.95094	Mif	macrophage migration inhibitory factor
93704_at	0.3918	0.00839449	-3.71929	-2.20608	-1.32842	Foxf1	forkhead box F1
98756_at	0.3918	0.0084092	3.7179	-2.20776	1.93063	2810043O03Rik	RIKEN cDNA 2810043O03 gene
93028_at	0.3919	0.00845074	3.71398	-2.21248	1.02582	Mir675///H19	microRNA 675///H19, imprinted maternally expressed transcript
103656_at	0.3919	0.00848934	3.71036	-2.21686	0.904073	Lancl1	LanC (bacterial lantibiotic synthetase component C)-like 1
97680_at	0.3919	0.00850434	-3.70896	-2.21855	-1.33955	Mug-ps1	murinoglobulin, pseudogene 1
94862_i_at	0.3945	0.00859712	3.70035	-2.22896	0.872142	Dynlrb1	dynein light chain roadblock-type 1
100611_at	0.3945	0.00862768	3.69753	-2.23236	1.86467	Lyz2	lysozyme 2
98473_at	0.3945	0.00868123	-3.69263	-2.2383	-1.64399	Arg2	arginase type II
101589_at	0.3945	0.00868776	3.69203	-2.23903	0.940967	Gm7931///Gm9525///Gm6750///Hmgn2	non-histone chromosomal protein HMG-17-like///predicted gene 9525///predicted gene 6750///high mobility group nucleosomal binding domain 2
99951_at	0.3947	0.00872326	-3.6888	-2.24294	-0.969718	Rorc	RAR-related orphan receptor gamma
97707_at	0.3948	0.0087569	3.68575	-2.24663	1.16709	Image:619641	uncharacterized LOC541456
95611_at	0.3953	0.00879935	-3.68193	-2.25128	-1.19285	Lpl	lipoprotein lipase
102330_at	0.3962	0.00890488	3.6725	-2.26272	0.894132	Aif1	allograft inflammatory factor 1
94947_g_at	0.3962	0.00890983	-3.67206	-2.26325	-1.0995	Map3k3	mitogen-activated protein kinase kinase kinase 3
94789_r_at	0.3962	0.00891564	3.67154	-2.26388	0.930247	Tubb5	tubulin, beta 5 class I
95294_at	0.3981	0.00902452	-3.66195	-2.27554	-0.946987	Agap2	ArfGAP with GTPase domain, ankyrin repeat and PH domain 2
99915_at	0.3981	0.00905553	-3.65925	-2.27883	-1.07154	Areg	amphiregulin
100046_at	0.3981	0.00908078	3.65705	-2.2815	1.32419	Mthfd2	methylenetetrahydrofolate dehydrogenase (NAD+ dependent), methenyltetrahydrofolate cyclohydrolase
104155_f_at	0.3981	0.00910445	3.65499	-2.284	1.02333	Atf3	activating transcription factor 3
93447_at	0.3981	0.00913564	3.6523	-2.28729	0.924149	Gm10046	predicted gene 10046
96203_at	0.3981	0.00914983	3.65107	-2.28878	2.53857	Calml4	calmodulin-like 4
97334_at	0.3983	0.00921204	3.64573	-2.29529	1.16968	Hes6	hairy and enhancer of split 6
161038_at	0.3983	0.00924101	-3.64326	-2.2983	-2.25144	Prps2	phosphoribosyl pyrophosphate synthetase 2
104342_i_at	0.3983	0.00926367	-3.64133	-2.30066	-1.199	Pla2g12a	phospholipase A2, group XIIA
94507_at	0.3983	0.00928079	-3.63988	-2.30243	-0.85413	Acsl1	acyl-CoA synthetase long-chain family member 1
92921_at	0.4023	0.00943501	-3.62691	-2.31827	-1.76589	Col10a1	collagen, type X, alpha 1
103056_at	0.4023	0.00947264	3.62378	-2.32209	0.860115	Utp18	UTP18 small subunit processome component
103568_at	0.4023	0.00951165	3.62055	-2.32604	0.947634	Srpx	sushi-repeat-containing protein
104461_at	0.4023	0.00951955	-3.6199	-2.32684	-0.90089	Pik3ca	phosphatidylinositol 3-kinase, catalytic, alpha polypeptide
102956_at	0.4023	0.009535	-3.61862	-2.3284	-1.03047	Msx2	msh homeobox 2
94116_at	0.4027	0.00959596	-3.61362	-2.33452	-1.83087	Brs3	bombesin-like receptor 3
161806_r_at	0.4027	0.00963036	-3.61081	-2.33796	-1.67357	Atp6ap1	ATPase, H+ transporting, lysosomal accessory protein 1
99522_at	0.4027	0.00966758	-3.60778	-2.34167	-1.9136	Gsg2	germ cell associated 2, haspin
97276_at	0.4027	0.00970623	3.60466	-2.34551	1.00315	Tbcb	tubulin folding cofactor B
93030_at	0.4027	0.00970711	3.60458	-2.34559	1.16544	Gm8430///Rps27a	predicted pseudogene 8430///ribosomal protein S27A
98962_at	0.4074	0.009865	-3.59194	-2.36111	-1.24024	Lipc	lipase, hepatic
100412_g_at	0.4074	0.00988565	-3.5903	-2.36312	-0.937688	Aebp1	AE binding protein 1
95442_at	0.4081	0.00993553	3.58637	-2.36796	0.79975	Tmem205	transmembrane protein 205
94228_at	0.4085	0.00997582	-3.5832	-2.37185	-1.10021	Xpo1	exportin 1
162437_at	0.4085	0.0100432	-3.57793	-2.37833	-1.3341	Pag1	phosphoprotein associated with glycosphingolipid microdomains 1
92926_at	0.4085	0.010112	-3.5726	-2.38489	-1.12605	Mpl	myeloproliferative leukemia virus oncogene
AFFX-MURINE_b1_at	0.4085	0.0101488	3.56976	-2.38838	1.13777
94736_at	0.4085	0.0101627	-3.56869	-2.3897	-1.29667	Lyst	lysosomal trafficking regulator
160797_r_at	0.4085	0.0101793	-3.56742	-2.39127	-2.91261	Cbx1	chromobox 1
104702_at	0.4085	0.0101855	3.56695	-2.39185	1.60641	Wdr46	WD repeat domain 46
103362_at	0.4085	0.0102048	-3.56547	-2.39368	-1.47452	Ptger4	prostaglandin E receptor 4 (subtype EP4)
102963_at	0.4092	0.0102552	-3.56162	-2.39842	-0.890649	E2f1	E2F transcription factor 1
92610_at	0.4099	0.0103074	3.55766	-2.4033	1.32321	Nelfe	negative elongation factor complex member E, Rdbp
100724_at	0.4104	0.0103699	-3.55295	-2.40912	-1.95184	Zfp28	zinc finger protein 28
93675_at	0.4104	0.0103854	-3.55178	-2.41056	-1.17385	Mak	male germ cell-associated kinase
93486_at	0.4162	0.0105977	-3.53603	-2.43002	-1.01526	Slc27a1	solute carrier family 27 (fatty acid transporter), member 1
160663_at	0.4162	0.0105996	-3.53589	-2.43019	-1.173	Ddx41	DEAD (Asp-Glu-Ala-Asp) box polypeptide 41
102056_f_at	0.4162	0.0106321	3.53351	-2.43315	1.06452	Faap20	Fanconi anemia core complex associated protein 20
93687_r_at	0.4176	0.0107149	-3.52748	-2.44061	-1.29789	Cit	citron
160306_at	0.4176	0.0107633	3.52398	-2.44495	1.05048	Thrsp	thyroid hormone responsive
92186_at	0.4176	0.0107685	3.52361	-2.44541	1.39653	Arx	aristaless related homeobox
93709_at	0.4201	0.0108664	-3.51657	-2.45413	-0.979461	Prss30	protease, serine 30
161121_f_at	0.4217	0.0109415	3.51123	-2.46076	1.4556	S100a13	S100 calcium binding protein A13
98433_at	0.4221	0.0109915	-3.5077	-2.46515	-0.862645	Bid	BH3 interacting domain death agonist
160230_at	0.4221	0.0110583	3.503	-2.47098	0.823142	Cox17	cytochrome c oxidase assembly protein 17
98785_at	0.4221	0.011092	-3.50064	-2.47391	-1.4026
160594_at	0.4221	0.0111744	-3.49491	-2.48104	-1.05367	Col17a1	collagen, type XVII, alpha 1
94776_f_at	0.4221	0.0111989	-3.49322	-2.48315	-0.862357	Klra18///Klra15///Klra4///Klra1	killer cell lectin-like receptor, subfamily A, member 18///killer cell lectin-like receptor, subfamily A, member 15///killer cell lectin-like receptor, subfamily A, member 4///killer cell lectin-like receptor, subfamily A, member 1
103813_at	0.4221	0.0112166	-3.49199	-2.48467	-1.72578	Sh3yl1	Sh3 domain YSC-like 1
93485_at	0.4221	0.0112345	3.49076	-2.4862	1.205	Ptprd	protein tyrosine phosphatase, receptor type, D
103861_s_at	0.4221	0.0112551	3.48934	-2.48797	0.899332	Ubfd1	ubiquitin family domain containing 1
95356_at	0.4221	0.0112562	3.48927	-2.48806	3.34535	Apoe	apolipoprotein E
160462_f_at	0.4228	0.0113173	3.48508	-2.49328	0.964065	Tubb3	tubulin, beta 3 class III
161800_r_at	0.4228	0.0113849	-3.48047	-2.49902	-2.20258	Ddx50	DEAD (Asp-Glu-Ala-Asp) box polypeptide 50
98562_at	0.4228	0.0113857	3.48042	-2.49908	1.48645	C1qa	complement component 1, q subcomponent, alpha polypeptide
92670_at	0.4228	0.0114087	3.47886	-2.50102	0.760484	Myl6b	myosin, light polypeptide 6B
99133_at	0.425	0.0115018	-3.47258	-2.50885	-0.770811	Slc3a2	solute carrier family 3 (activators of dibasic and neutral amino acid transport), member 2
160319_at	0.4262	0.0115704	-3.46799	-2.51458	-0.876333	Sparcl1	SPARC-like 1
92897_at	0.4289	0.0116766	3.46095	-2.52338	2.2219	Acrv1	acrosomal vesicle protein 1
92922_at	0.4297	0.0117324	-3.45727	-2.52797	-1.08865	Tfap2a	transcription factor AP-2, alpha
93705_at	0.4299	0.0117821	3.45401	-2.53204	1.13397	Chrnb1	cholinergic receptor, nicotinic, beta polypeptide 1 (muscle)
97052_at	0.4299	0.0118079	-3.45233	-2.53415	-0.866732	Vwf	Von Willebrand factor
103667_at	0.4314	0.0118841	3.44737	-2.54036	1.42783	Atp13a3	ATPase type 13A3
160849_at	0.4317	0.0119307	-3.44436	-2.54412	-0.774627	Dlg1	discs, large homolog 1 (Drosophila)
160513_at	0.4317	0.011983	3.44099	-2.54834	0.89161	2210016F16Rik	RIKEN cDNA 2210016F16 gene
102625_f_at	0.4317	0.0119961	-3.44015	-2.54939	-0.813309	Zfp54	zinc finger protein 54
94874_at	0.4334	0.0120784	-3.43489	-2.55599	-2.06027	Aplp1	amyloid beta (A4) precursor-like protein 1
160565_at	0.4374	0.0122241	-3.42568	-2.56754	-1.41028	Ckmt1	creatine kinase, mitochondrial 1, ubiquitous
101753_s_at	0.4376	0.0123428	3.41826	-2.57685	2.92118	Lyz1///Lyz2	lysozyme 1///lysozyme 2
160305_at	0.4376	0.0123464	3.41803	-2.57714	0.800298	Psmd11	proteasome (prosome, macropain) 26S subunit, non-ATPase, 11
97702_at	0.4376	0.0124095	3.41413	-2.58205	1.95876
92953_at	0.4376	0.0124353	3.41253	-2.58405	1.41118	Fmn1	formin 1
96703_at	0.4376	0.0124701	3.41039	-2.58675	1.70276	Maged1	melanoma antigen, family D, 1
98081_at	0.4376	0.0124732	3.4102	-2.58699	0.882359	Polr1d	polymerase (RNA) I polypeptide D
97990_at	0.4376	0.0124756	-3.41005	-2.58717	-0.999333	Myh11	myosin, heavy polypeptide 11, smooth muscle
101380_at	0.438	0.0125217	3.40722	-2.59072	1.39209	Nudt14	nudix (nucleoside diphosphate linked moiety X)-type motif 14
162159_i_at	0.4384	0.0126014	-3.40236	-2.59684	-1.59531	Hnf1b	HNF1 homeobox B
98395_at	0.4384	0.0126031	-3.40226	-2.59697	-0.994481	Crhr2	corticotropin releasing hormone receptor 2
92994_at	0.4405	0.0126977	3.39653	-2.60418	0.906123	Lalba	lactalbumin, alpha
103649_at	0.4412	0.0127756	-3.39185	-2.61008	-1.55636	Hao2	hydroxyacid oxidase 2
101166_at	0.4412	0.0128397	3.38802	-2.61491	1.40452	Zscan2	zinc finger and SCAN domain containing 2
99403_at	0.4412	0.0129357	-3.38233	-2.62209	-2.36042	Art2a-ps	ADP-ribosyltransferase 2a, pseudogene
161763_r_at	0.4412	0.0129421	-3.38195	-2.62257	-1.14496	Pip4k2c	phosphatidylinositol-5-phosphate 4-kinase, type II, gamma
94536_s_at	0.4412	0.0129527	3.38132	-2.62336	0.964749	Myl12b///Myl12a	myosin, light chain 12B, regulatory///myosin, light chain 12A, regulatory, non-sarcomeric
162111_r_at	0.4412	0.0129954	3.37881	-2.62653	2.12449	Rprd1a	regulation of nuclear pre-mRNA domain containing 1A
161920_r_at	0.4412	0.013005	-3.37825	-2.62724	-0.998634	Smarcad1	SWI/SNF-related, matrix-associated actin-dependent regulator of chromatin, subfamily a, containing DEAD/H box 1
95559_at	0.4412	0.0130133	-3.37776	-2.62786	-1.04435	6330403K07Rik	RIKEN cDNA 6330403K07 gene
95961_at	0.4412	0.0130637	3.3748	-2.63159	1.51123	Nbeal2	neurobeachin-like 2
95344_at	0.4412	0.0130716	-3.37434	-2.63217	-1.60872	Il13ra2	interleukin 13 receptor, alpha 2
97567_f_at	0.4422	0.0131627	3.36904	-2.63887	0.980854	LOC102642862///Igkv4-59///Igkv4-70///Igkv4-72///Igkv4-68///Igkc	uncharacterized LOC102642862///immunoglobulin kappa variable 4-59///immunoglobulin kappa chain variable 4-70///immunoglobulin kappa chain variable 4-72///immunoglobulin kappa variable 4-68///immunoglobulin kappa constant
160467_at	0.4422	0.0131716	3.36853	-2.63952	0.950937	Oaz3	ornithine decarboxylase antizyme 3
92201_at	0.4438	0.0132859	-3.36193	-2.64785	-1.58739	Zbtb16	zinc finger and BTB domain containing 16
92889_r_at	0.4438	0.0133085	-3.36064	-2.64949	-1.23138	Foxd3	forkhead box D3
101928_at	0.4438	0.0133258	-3.35965	-2.65074	-0.778097	Serpinf2	serine (or cysteine) peptidase inhibitor, clade F, member 2
101871_f_at	0.4451	0.0134027	-3.35526	-2.65629	-0.994567	Ighm	immunoglobulin heavy constant mu
95871_at	0.4453	0.013442	3.35303	-2.65912	1.38387	D1Ertd164e	DNA segment, Chr 1, ERATO Doi 164, expressed
104743_at	0.4493	0.0136009	3.34408	-2.67045	0.901231	Cdh13	cadherin 13
100095_at	0.4512	0.0136947	-3.33885	-2.67708	-0.880899	Scarb1	scavenger receptor class B, member 1
93332_at	0.4557	0.0138925	-3.32795	-2.69092	-0.890453	Cd36	CD36 antigen
93218_at	0.4557	0.0139025	-3.3274	-2.69161	-1.71669	Swap70	SWA-70 protein
93308_s_at	0.4561	0.0140261	-3.32069	-2.70015	-1.0974	Pcx	pyruvate carboxylase
161807_i_at	0.4561	0.014036	-3.32015	-2.70083	-1.13843	Tbc1d22a	TBC1 domain family, member 22a
99123_s_at	0.4561	0.0140816	3.31769	-2.70396	0.952469	Timm10b	translocase of inner mitochondrial membrane 10B
93228_at	0.4561	0.0140937	3.31703	-2.70479	1.84588	Hells	helicase, lymphoid specific
162015_f_at	0.4561	0.0140994	-3.31673	-2.70518	-0.887133	Ckmt2	creatine kinase, mitochondrial 2
162390_r_at	0.4583	0.0142029	-3.31118	-2.71224	-2.93249	C4a///C4b	complement component 4A (Rodgers blood group)///complement component 4B (Chido blood group)
93013_at	0.4583	0.014267	3.30777	-2.71658	2.12927	Id2	inhibitor of DNA binding 2
99829_at	0.4583	0.0142918	-3.30645	-2.71826	-0.9548	Igh-VJ558	immunoglobulin heavy chain (J558 family)
99089_at	0.4583	0.014419	-3.29974	-2.72681	-0.914766	Mal	myelin and lymphocyte protein, T cell differentiation protein
104590_at	0.4583	0.0144443	3.29841	-2.7285	0.743803	Mef2c	myocyte enhancer factor 2C
92341_at	0.4583	0.0144508	3.29807	-2.72893	0.856797	B3galt2	UDP-Gal:betaGlcNAc beta 1,3-galactosyltransferase, polypeptide 2
103372_at	0.4583	0.0144545	-3.29787	-2.72918	-1.0776	Tsr3	TSR3 20S rRNA accumulation
101335_at	0.4583	0.0144592	-3.29763	-2.7295	-1.34987	Cdk5r2	cyclin-dependent kinase 5, regulatory subunit 2 (p39)
92472_f_at	0.4585	0.0145028	3.29535	-2.7324	1.31114	Slfn2	schlafen 2
92992_i_at	0.4603	0.0145966	-3.29047	-2.73862	-1.25881	Sp4	trans-acting transcription factor 4
97780_at	0.4621	0.014689	-3.2857	-2.74471	-1.75555	Usp42	ubiquitin specific peptidase 42
100734_at	0.4626	0.0147419	3.28298	-2.74818	1.01592	Gm5879///Gm12816///Rpl3	predicted gene 5879///predicted gene 12816///ribosomal protein L3
95339_r_at	0.4635	0.0148078	3.27961	-2.75249	2.91383	Mmp12	matrix metallopeptidase 12
93369_at	0.4656	0.014912	3.27431	-2.75925	1.91844	Omd	osteomodulin
101741_at	0.4661	0.0149654	3.27161	-2.7627	1.0913	Mir686	microRNA 686
96785_at	0.4678	0.0150574	-3.26699	-2.76862	-0.792162	Kank3	KN motif and ankyrin repeat domains 3
93367_at	0.4682	0.0151431	3.2627	-2.7741	1.52313	Tep1	telomerase associated protein 1
94890_at	0.4682	0.0151516	-3.26228	-2.77464	-2.15176	Mea1	male enhanced antigen 1
97347_at	0.4682	0.0151849	-3.26062	-2.77676	-0.774818	Ltbp4	latent transforming growth factor beta binding protein 4
102709_at	0.4699	0.0153043	-3.25472	-2.78432	-0.761651	Hira	histone cell cycle regulator
162448_f_at	0.4699	0.0153161	3.25414	-2.78506	0.893973	Hspb8	heat shock protein 8
104220_at	0.4705	0.0153718	-3.2514	-2.78857	-0.8319	Smad6	SMAD family member 6
102265_at	0.4724	0.0154725	3.24649	-2.79487	1.33625	Myf6	myogenic factor 6
98997_f_at	0.4808	0.0157864	-3.23137	-2.81426	-1.76562	Krt35	keratin 35
101659_at	0.481	0.0158742	-3.2272	-2.81961	-1.71188	Hsd3b2	hydroxy-delta-5-steroid dehydrogenase, 3 beta- and steroid delta-isomerase 2
96041_at	0.481	0.0159225	3.22492	-2.82254	1.18635	Gm15453///Rbm3	predicted gene 15453///RNA binding motif protein 3
162024_at	0.481	0.0159381	-3.22419	-2.82349	-1.09606	Fmn1	formin 1
97421_at	0.481	0.0159708	3.22265	-2.82547	1.42434	Smc2	structural maintenance of chromosomes 2
102282_g_at	0.481	0.0159857	-3.22195	-2.82637	-1.94167	Cd27	CD27 antigen
97253_at	0.481	0.0160228	3.2202	-2.82861	0.90174	Tpd52l2	tumor protein D52-like 2
94256_at	0.4842	0.0161902	3.2124	-2.83865	1.01166	Clic4	chloride intracellular channel 4 (mitochondrial)
104750_at	0.4842	0.016221	-3.21098	-2.84048	-1.3752	Ifi47	interferon gamma inducible protein 47
161251_f_at	0.4842	0.0162892	3.20783	-2.84453	1.72708	Ctsc	cathepsin C
160068_at	0.4842	0.0162977	3.20744	-2.84503	0.951091	Sap30	sin3 associated polypeptide
100284_at	0.4842	0.0163226	-3.20629	-2.84651	-0.694466	Zic4	zinc finger protein of the cerebellum 4
102648_at	0.4846	0.0163761	-3.20384	-2.84967	-1.96463	Sftpd	surfactant associated protein D
161462_r_at	0.4852	0.0164351	-3.20114	-2.85314	-1.38439	Gm21811///6820431F20Rik///2610005L07Rik	predicted gene, 21811///cadherin 11 pseudogene///cadherin 11 pseudogene
92807_at	0.4855	0.0165317	3.19675	-2.8588	1.37682	Txn1	thioredoxin 1
101483_at	0.4855	0.0165348	3.19661	-2.85898	0.896244	Ccndbp1	cyclin D-type binding-protein 1
96581_at	0.4855	0.0166014	-3.1936	-2.86286	-1.6302	Ncam2	neural cell adhesion molecule 2
104011_at	0.4855	0.0166089	3.19327	-2.86329	1.06475	Aox1	aldehyde oxidase 1
160107_at	0.4855	0.0166411	3.19182	-2.86516	0.803589	Hprt	hypoxanthine guanine phosphoribosyl transferase
100112_at	0.49	0.0168475	-3.18259	-2.87707	-0.745264	Cxcl12	chemokine (C-X-C motif) ligand 12
97119_at	0.49	0.0168874	3.18082	-2.87935	2.1294	AI596198	expressed sequence AI596198
100621_at	0.49	0.0169687	3.17723	-2.88399	0.834769	Rnh1	ribonuclease/angiogenin inhibitor 1
92223_at	0.49	0.017017	3.17511	-2.88673	1.16699	C1qc	complement component 1, q subcomponent, C chain
96605_at	0.49	0.0170663	3.17294	-2.88953	1.79391	Tmem176a	transmembrane protein 176A
97771_r_at	0.49	0.0171044	3.17128	-2.89168	1.01643	Fam3c	family with sequence similarity 3, member C
100607_at	0.49	0.0171438	3.16956	-2.8939	0.922714	Pld3	phospholipase D family, member 3
162394_r_at	0.49	0.0171704	-3.1684	-2.8954	-0.795553	Insl3	insulin-like 3
161927_at	0.49	0.0171995	3.16714	-2.89703	1.33314	Zfp622	zinc finger protein 622
98759_f_at	0.49	0.0172374	3.16549	-2.89916	0.854724	Gm5620///Tuba1c///Tuba1b///Tuba1a	tubulin, alpha 1B pseudogene///tubulin, alpha 1C///tubulin, alpha 1B///tubulin, alpha 1A
93775_at	0.49	0.017258	3.1646	-2.90031	0.923042	Ifi27	interferon, alpha-inducible protein 27
92866_at	0.49	0.0172663	3.16424	-2.90078	1.97737	H2-Aa	histocompatibility 2, class II antigen A, alpha
103065_at	0.4913	0.0173498	3.16064	-2.90543	0.94427	Slc20a1	solute carrier family 20, member 1
103073_i_at	0.4919	0.01741	3.15806	-2.90878	0.688598	Gm12372///Taf9	predicted gene 12372///TATA-box binding protein associated factor 9
92436_at	0.4921	0.0174675	3.1556	-2.91196	0.74141	Srpk3	serine/arginine-rich protein specific kinase 3
95439_at	0.4921	0.0175624	-3.15156	-2.91719	-0.83014	Aadac	arylacetamide deacetylase (esterase)
98892_at	0.4921	0.0175978	-3.15006	-2.91914	-0.755773	Lpin1	lipin 1
97753_at	0.4921	0.0176402	3.14826	-2.92146	1.87207	Pclo	piccolo (presynaptic cytomatrix protein)
94835_f_at	0.4921	0.0176998	3.14575	-2.92472	1.14662	Tubb2a	tubulin, beta 2A class IIA
99326_at	0.4921	0.0178311	-3.14025	-2.93185	-0.861338	Pla2g2c	phospholipase A2, group IIC
101683_at	0.4921	0.0178591	-3.13907	-2.93337	-1.39355	Gipc1	GIPC PDZ domain containing family, member 1
92697_at	0.4921	0.0178921	-3.1377	-2.93515	-1.73464	Foxa1	forkhead box A1
102286_at	0.4921	0.0179119	3.13688	-2.93622	0.85291	Araf	Araf proto-oncogene, serine/threonine kinase
102947_at	0.4921	0.0179378	-3.1358	-2.93762	-1.01625	Slc22a2	solute carrier family 22 (organic cation transporter), member 2
103483_at	0.4921	0.0179447	-3.13552	-2.93799	-0.714197	Ercc5	excision repair cross-complementing rodent repair deficiency, complementation group 5
161171_at	0.4921	0.0180237	-3.13225	-2.94223	-1.74238	Dusp8	dual specificity phosphatase 8
160628_at	0.4921	0.0180773	-3.13004	-2.9451	-0.742433	Gcat///Galr3	glycine C-acetyltransferase (2-amino-3-ketobutyrate-coenzyme A ligase)///galanin receptor 3
97945_at	0.4921	0.0180925	-3.12941	-2.94591	-1.56077	Trav9d-3	T cell receptor alpha variable 9D-3
103995_at	0.4921	0.0181013	-3.12905	-2.94638	-1.63937	Fgfbp1	fibroblast growth factor binding protein 1
94953_at	0.4921	0.0181032	-3.12897	-2.94648	-0.973848	Racgap1	Rac GTPase-activating protein 1
94689_at	0.4921	0.0181113	3.12864	-2.94691	1.57461	Rbm39	RNA binding motif protein 39
100023_at	0.4921	0.0181352	-3.12766	-2.94819	-0.731525	Mybl2	myeloblastosis oncogene-like 2
99864_at	0.4921	0.018182	-3.12574	-2.95068	-1.22164	Adora2b	adenosine A2b receptor
161018_at	0.4921	0.0182049	3.12481	-2.95189	1.45313	2310010J17Rik	RIKEN cDNA 2310010J17 gene
101059_at	0.493	0.0183799	3.1177	-2.96113	0.867092	Ndn	necdin
96138_at	0.493	0.0183915	-3.11723	-2.96174	-0.75652	Mars	methionine-tRNA synthetase
102225_at	0.493	0.0184197	-3.11609	-2.96322	-1.21022	Rabgap1l	RAB GTPase activating protein 1-like
92834_at	0.493	0.0184313	3.11562	-2.96382	0.735612	Rpl13a	ribosomal protein L13A
103556_at	0.493	0.0184362	3.11542	-2.96408	0.717662	Angptl2	angiopoietin-like 2
100996_at	0.4931	0.018502	-3.11278	-2.96752	-0.876424	Gpat4	glycerol-3-phosphate acyltransferase 4
93551_at	0.4931	0.0185195	3.11208	-2.96844	0.794523	Polr2l	polymerase (RNA) II (DNA directed) polypeptide L
97937_at	0.4933	0.0186135	3.10832	-2.97333	1.77928	Klf5	Kruppel-like factor 5
160456_at	0.4933	0.0186404	-3.10724	-2.97472	-1.55249	Gm17748///Ppih	peptidyl-prolyl cis-trans isomerase H-like///peptidyl prolyl isomerase H
95062_at	0.4933	0.018684	-3.10551	-2.97697	-0.880077	Cast	calpastatin
99154_s_at	0.4933	0.0186855	3.10545	-2.97705	0.742	Aamdc	adipogenesis associated Mth938 domain containing
92989_f_at	0.494	0.0187505	-3.10288	-2.98041	-1.44602	Cadps	Ca2+-dependent secretion activator
161699_i_at	0.4948	0.018821	-3.10009	-2.98403	-1.66448	Irf6	interferon regulatory factor 6
100943_at	0.4961	0.0189096	-3.09661	-2.98856	-1.04959	Slc1a4	solute carrier family 1 (glutamate/neutral amino acid transporter), member 4
99071_at	0.4969	0.0190971	3.0893	-2.99809	1.18925	Mpeg1	macrophage expressed gene 1
103943_at	0.4969	0.0191432	3.08751	-3.00042	1.39803	Ppfia4	protein tyrosine phosphatase, receptor type, f polypeptide (PTPRF), interacting protein (liprin), alpha 4
102630_s_at	0.4969	0.0191507	-3.08722	-3.0008	-1.01104	Lta	lymphotoxin A
101918_at	0.4969	0.0191583	3.08693	-3.00118	2.46582	Tgfb1	transforming growth factor, beta 1
96208_at	0.4969	0.0191825	-3.08599	-3.0024	-0.883166	Arhgap35	Rho GTPase activating protein 35
92590_at	0.4969	0.0191936	-3.08556	-3.00296	-0.970499	Hmgcs2	3-hydroxy-3-methylglutaryl-Coenzyme A synthase 2
95586_at	0.4969	0.0192193	3.08457	-3.00425	1.5503	P2rx4	purinergic receptor P2X, ligand-gated ion channel 4
99356_r_at	0.5008	0.0195117	-3.0734	-3.01883	-2.00664	Tnpo1	transportin 1
161192_at	0.5008	0.0195889	-3.07048	-3.02264	-0.774769	Il4ra	interleukin 4 receptor, alpha
94993_f_at	0.5008	0.0196748	-3.06724	-3.02687	-1.23422	Cfhr2	complement factor H-related 2
103338_at	0.5008	0.0196939	-3.06653	-3.02781	-0.745914	Parp6	poly (ADP-ribose) polymerase family, member 6
93580_at	0.5008	0.0197625	-3.06396	-3.03116	-0.793199	Pum2	pumilio RNA-binding family member 2
94125_at	0.5008	0.0197849	-3.06312	-3.03226	-0.811922	Mpzl2	myelin protein zero-like 2
100318_at	0.5008	0.0198186	-3.06186	-3.0339	-1.14004	Dnajb13	DnaJ heat shock protein family (Hsp40) member B13
102676_at	0.5008	0.0198812	-3.05953	-3.03694	-1.10169	Vhl	von Hippel-Lindau tumor suppressor
95407_at	0.5008	0.019885	-3.05939	-3.03713	-1.92181	Pah	phenylalanine hydroxylase
160217_at	0.5008	0.019973	-3.05613	-3.04139	-0.951398	Apmap	adipocyte plasma membrane associated protein
103219_at	0.5008	0.019994	-3.05535	-3.04241	-1.0178	Acpp	acid phosphatase, prostate
93682_at	0.5008	0.0200504	3.05327	-3.04513	1.52325	Ldb2	LIM domain binding 2
103730_at	0.5008	0.0200523	-3.05321	-3.04522	-1.18031	Col22a1	collagen, type XXII, alpha 1
96657_at	0.5008	0.0201058	3.05124	-3.04779	0.820251	Sat1	spermidine/spermine N1-acetyl transferase 1
104214_at	0.5008	0.0201143	3.05093	-3.0482	0.752945	Slc7a8	solute carrier family 7 (cationic amino acid transporter, y+ system), member 8
96311_at	0.5008	0.0202626	-3.04551	-3.05529	-0.867244	Mbp	myelin basic protein
93288_at	0.5008	0.0203153	3.04359	-3.0578	0.748898	Arpc2	actin related protein 2/3 complex, subunit 2
96554_r_at	0.5008	0.0203304	-3.04304	-3.05852	-1.59331	Taf15	TATA-box binding protein associated factor 15
102957_at	0.5008	0.0203434	3.04257	-3.05914	0.887432	Lcp2	lymphocyte cytosolic protein 2
95340_at	0.5008	0.0203472	3.04243	-3.05932	0.900478	Mt3	metallothionein 3
160932_at	0.5008	0.0203618	-3.04191	-3.06001	-1.61134	Nck1	non-catalytic region of tyrosine kinase adaptor protein 1
101964_at	0.5008	0.0203994	3.04054	-3.06179	1.44302	Tkt	transketolase
93661_at	0.5008	0.0204837	-3.03751	-3.06577	-1.81171	Zap70	zeta-chain (TCR) associated protein kinase
100012_at	0.5008	0.0205312	3.0358	-3.06801	1.94035	Laptm5	lysosomal-associated protein transmembrane 5
101162_at	0.5008	0.0206209	3.03258	-3.07222	1.7994	Myf5	myogenic factor 5
104213_at	0.5008	0.0206349	-3.03209	-3.07287	-0.699858	Upp2	uridine phosphorylase 2
97317_at	0.5008	0.0206786	-3.03053	-3.07492	-1.11457	Enpp2	ectonucleotide pyrophosphatase/phosphodiesterase 2
101503_at	0.5008	0.0206946	-3.02996	-3.07566	-1.49232	Dpysl3	dihydropyrimidinase-like 3
162113_r_at	0.5008	0.0207672	3.02738	-3.07904	1.49757	Vamp7	vesicle-associated membrane protein 7
95117_at	0.5008	0.0207693	3.0273	-3.07914	0.747016	Igf2r	insulin-like growth factor 2 receptor
104440_at	0.5008	0.0208194	-3.02553	-3.08147	-0.918502	Ybx2	Y box protein 2
101170_at	0.5008	0.0208823	-3.02331	-3.08438	-2.36003	Htr1f	5-hydroxytryptamine (serotonin) receptor 1F
99191_at	0.5008	0.0208827	3.0233	-3.0844	0.671282	Eid1	EP300 interacting inhibitor of differentiation 1
161742_r_at	0.5008	0.0208954	-3.02285	-3.08498	-0.867524
94255_g_at	0.5008	0.0209676	3.02031	-3.08832	0.8146	Clic4	chloride intracellular channel 4 (mitochondrial)
94787_at	0.5008	0.0209907	-3.0195	-3.08938	-1.08751	Auh	AU RNA binding protein/enoyl-coenzyme A hydratase
162375_i_at	0.5008	0.0210042	3.01903	-3.09	1.14049	Krt81	keratin 81
161689_f_at	0.5008	0.0210047	3.01901	-3.09002	1.05472	Il1r2	interleukin 1 receptor, type II
103551_at	0.5008	0.0210107	3.0188	-3.09029	0.974472	Plekha5	pleckstrin homology domain containing, family A member 5
97509_f_at	0.5008	0.0210207	3.01845	-3.09075	0.719211	Fgfr1	fibroblast growth factor receptor 1
103964_at	0.5008	0.0210221	-3.0184	-3.09082	-0.714348	Esrra	estrogen related receptor, alpha
92435_at	0.5008	0.0210529	-3.01732	-3.09223	-1.61652	Rlbp1	retinaldehyde binding protein 1
95886_g_at	0.5011	0.0211053	-3.01549	-3.09463	-1.02657	Crebbp	CREB binding protein
102710_at	0.502	0.021194	3.01241	-3.09868	0.79921	Apbb1ip	amyloid beta (A4) precursor protein-binding, family B, member 1 interacting protein
94980_at	0.502	0.0212249	3.01134	-3.10009	0.720824	Dusp11	dual specificity phosphatase 11 (RNA/RNP complex 1-interacting)
97389_at	0.5021	0.0213006	3.00872	-3.10353	1.59929	Cdc25a	cell division cycle 25A
96539_at	0.5021	0.0213276	-3.00779	-3.10475	-1.06255	Serbp1	serpine1 mRNA binding protein 1
94270_at	0.5021	0.0213479	3.00709	-3.10567	2.18534	Krt18	keratin 18
161013_f_at	0.5027	0.0214997	3.00189	-3.11251	0.891765	Spsb1	splA/ryanodine receptor domain and SOCS box containing 1
94150_at	0.5027	0.0215847	2.99899	-3.11631	1.03861	Sag	S-antigen, retina and pineal gland (arrestin)
97367_at	0.5027	0.0216246	-2.99763	-3.1181	-0.996512	Akap1	A kinase (PRKA) anchor protein 1
100957_at	0.5027	0.0216365	2.99723	-3.11863	0.727326	Ssbp1	single-stranded DNA binding protein 1
102823_at	0.5027	0.0216625	-2.99635	-3.11979	-0.995055	Ighg	Immunoglobulin heavy chain (gamma polypeptide)
101224_at	0.5027	0.0216947	2.99526	-3.12122	1.23842	D8Ertd107e	DNA segment, Chr 8, ERATO Doi 107, expressed
160367_at	0.5027	0.0217007	-2.99505	-3.12149	-1.84158	Pdlim7	PDZ and LIM domain 7
99701_f_at	0.5027	0.0217183	-2.99446	-3.12227	-0.86209	Sprr2b	small proline-rich protein 2B
160373_i_at	0.5027	0.0218262	-2.99082	-3.12706	-0.965457	Sdpr	serum deprivation response
162495_r_at	0.5027	0.0218417	-2.9903	-3.12774	-2.35722	Bet1	Bet1 golgi vesicular membrane trafficking protein
100505_at	0.5027	0.0218523	2.98994	-3.12821	1.06035	Rit2	Ras-like without CAAX 2
162435_f_at	0.5027	0.0219053	-2.98817	-3.13055	-0.670216	Fez1	fasciculation and elongation protein zeta 1 (zygin I)
102203_at	0.5027	0.0219118	-2.98795	-3.13084	-1.32876	Endou	endonuclease, polyU-specific
160568_at	0.5027	0.0219749	2.98584	-3.13361	0.9376	Eno1b///Eno1	enolase 1B, retrotransposed///enolase 1, alpha non-neuron
AFFX-PyruCarbMur/L09192_3_at	0.5027	0.0220221	-2.98427	-3.13568	-0.781739	Pcx	pyruvate carboxylase
95165_at	0.5027	0.0220765	-2.98246	-3.13806	-0.950535	Sema6d	sema domain, transmembrane domain (TM), and cytoplasmic domain, (semaphorin) 6D
103721_at	0.5027	0.0220876	2.98209	-3.13855	2.11373	Npnt	nephronectin
103360_at	0.5027	0.0221003	2.98167	-3.1391	1.10476	Tssk1	testis-specific serine kinase 1
104228_at	0.5037	0.0222567	-2.9765	-3.14591	-1.65198
160836_at	0.5037	0.0222707	2.97604	-3.14652	1.204	Sema4d	sema domain, immunoglobulin domain (Ig), transmembrane domain (TM) and short cytoplasmic domain, (semaphorin) 4D
92770_at	0.5037	0.0223081	2.97481	-3.14813	1.32083	S100a6	S100 calcium binding protein A6 (calcyclin)
160897_at	0.5037	0.0223486	-2.97348	-3.14988	-0.727105	Lpcat1	lysophosphatidylcholine acyltransferase 1
101539_f_at	0.5037	0.0223842	-2.97231	-3.15142	-1.26506	Ces1d	carboxylesterase 1D
161483_r_at	0.5037	0.02241	-2.97147	-3.15253	-1.14432
162376_r_at	0.5037	0.0224336	-2.9707	-3.15355	-2.03886
100472_at	0.5037	0.0224767	2.96929	-3.1554	0.831546	Enah	enabled homolog (Drosophila)
161099_at	0.5037	0.0225216	-2.96783	-3.15733	-0.753844	She	src homology 2 domain-containing transforming protein E
103232_at	0.5037	0.0225987	2.96533	-3.16063	1.66304	Map1s	microtubule-associated protein 1S
160387_at	0.5037	0.0226135	2.96485	-3.16126	1.35379	Cd302	CD302 antigen
103308_at	0.5037	0.0226256	-2.96446	-3.16178	-0.748929	Mis18bp1	MIS18 binding protein 1
98549_at	0.5061	0.0227753	-2.95964	-3.16814	-1.29447	Vtn	vitronectin
97571_r_at	0.5066	0.0228378	-2.95763	-3.17078	-0.796943	Tnfrsf8	tumor necrosis factor receptor superfamily, member 8
97200_f_at	0.508	0.0229441	2.95423	-3.17527	0.763099	Snrpe	small nuclear ribonucleoprotein E
100680_at	0.5089	0.023025	2.95166	-3.17866	1.56354	Usp17la	ubiquitin specific peptidase 17-like A
97092_at	0.5089	0.0230863	-2.94972	-3.18123	-1.51319	Mesp2	mesoderm posterior 2
92811_at	0.5089	0.0231063	-2.94908	-3.18206	-1.0598	Rbp2	retinol binding protein 2, cellular
161039_at	0.5171	0.0235256	-2.93595	-3.19942	-0.651134	Adam22	a disintegrin and metallopeptidase domain 22
101297_at	0.5171	0.0235621	-2.93482	-3.20091	-1.95799	Ptprc	protein tyrosine phosphatase, receptor type, C
92643_at	0.5189	0.0237442	-2.9292	-3.20834	-0.767137	Nf2	neurofibromatosis 2
101429_at	0.5189	0.0237561	-2.92883	-3.20882	-1.55527	Ddit3	DNA-damage inducible transcript 3
101043_f_at	0.5189	0.0238458	-2.92609	-3.21246	-1.22844	Try5///Try4	trypsin 5///trypsin 4
102852_at	0.5189	0.0238843	2.92491	-3.21402	0.94611	Cdh2	cadherin 2
92969_at	0.5189	0.0239103	-2.92412	-3.21506	-0.707042	Ddr2	discoidin domain receptor family, member 2
104240_at	0.5189	0.0239322	-2.92345	-3.21595	-1.35308	Cux1	cut-like homeobox 1
93639_r_at	0.5189	0.0239337	-2.9234	-3.21601	-1.84506	Iglc1	immunoglobulin lambda constant 1
161644_f_at	0.5206	0.0240537	2.91976	-3.22083	0.735181	Gamt	guanidinoacetate methyltransferase
99429_at	0.5218	0.0241924	-2.91557	-3.22638	-1.30102	Igll1	immunoglobulin lambda-like polypeptide 1
94285_at	0.5218	0.024193	2.91555	-3.22641	0.822405	H2-Eb1	histocompatibility 2, class II antigen E beta
161463_f_at	0.5225	0.0242883	-2.91269	-3.23019	-1.35896	Nsg1	neuron specific gene family member 1
161089_r_at	0.5225	0.02431	-2.91203	-3.23106	-2.81804	Akap8	A kinase (PRKA) anchor protein 8
104093_at	0.5253	0.0244793	2.90698	-3.23775	2.03123	Lsp1	lymphocyte specific 1
AFFX-CreX-3_st	0.527	0.0246016	-2.90335	-3.24256	-0.690763
94154_at	0.5274	0.0246899	-2.90074	-3.24602	-0.862814	Tg	thyroglobulin
92707_at	0.5274	0.0247043	-2.90032	-3.24658	-1.36811	Pvt1	plasmacytoma variant translocation 1
93441_at	0.5302	0.0248792	-2.89519	-3.25338	-1.45732	2700099C18Rik	NDC80 homolog, kinetochore complex component pseudogene
93310_at	0.5311	0.0249633	2.89274	-3.25664	0.672422	Psmc6	proteasome (prosome, macropain) 26S subunit, ATPase, 6
101039_at	0.5324	0.0250714	-2.88959	-3.2608	-0.820302	Col4a2	collagen, type IV, alpha 2
103617_at	0.5324	0.0251432	2.88751	-3.26356	0.969049	Cd55	CD55 molecule, decay accelerating factor for complement
161069_at	0.5324	0.0251795	-2.88647	-3.26495	-1.62873	Neurog1	neurogenin 1
99127_at	0.5324	0.0252201	2.8853	-3.26651	0.748637	Atxn10	ataxin 10
104373_at	0.5324	0.0252371	-2.88481	-3.26716	-0.773344	Pds5b	PDS5 cohesin associated factor B
97158_at	0.5327	0.0252993	-2.88302	-3.26953	-0.777878	Zfp651	zinc finger protein 651
93129_at	0.5327	0.0253482	-2.88162	-3.27139	-1.27357	Cux2	cut-like homeobox 2
93903_at	0.5327	0.0254386	-2.87903	-3.27483	-0.880342	Acvr2b	activin receptor IIB
93389_at	0.5327	0.0255325	-2.87635	-3.27838	-0.927011	Prom1	prominin 1
96951_at	0.5327	0.0255362	2.87625	-3.27852	0.671564	Atp6v1d	ATPase, H+ transporting, lysosomal V1 subunit D
103221_at	0.5327	0.0255596	2.87558	-3.2794	1.33329	Saal1	serum amyloid A-like 1
98974_at	0.5327	0.0255767	-2.8751	-3.28005	-1.66046	Ighv14-2	immunoglobulin heavy variable 14-2
96236_at	0.5327	0.02579	-2.86907	-3.28805	-0.71169	Cdc16	CDC16 cell division cycle 16
104625_at	0.5327	0.0257979	2.86885	-3.28835	0.816616	Dnajb6	DnaJ heat shock protein family (Hsp40) member B6
161736_r_at	0.5327	0.0258017	-2.86874	-3.28849	-2.16966
162137_f_at	0.5327	0.025828	-2.868	-3.28947	-0.957295	Txk	TXK tyrosine kinase
162294_f_at	0.5327	0.0258295	-2.86796	-3.28953	-1.28778	Maoa	monoamine oxidase A
102735_at	0.5327	0.0258334	-2.86785	-3.28968	-0.788197	Tex9	testis expressed gene 9
96959_at	0.5327	0.0258493	2.8674	-3.29027	0.655313	Mcg1038069///Ube2n	ubiquitin-conjugating enzyme E2 N-like///ubiquitin-conjugating enzyme E2N
96940_at	0.5329	0.0259012	-2.86595	-3.2922	-1.38513	Tead2	TEA domain family member 2
96779_f_at	0.5336	0.0260496	2.86181	-3.29771	0.68044	Coprs	coordinator of PRMT5, differentiation stimulator
100078_at	0.5336	0.0260582	-2.86157	-3.29803	-0.812568	Apoa4	apolipoprotein A-IV
96758_s_at	0.5336	0.026095	-2.86054	-3.29939	-1.38524	Sec14l2	SEC14-like lipid binding 2
98347_at	0.5336	0.0261076	-2.86019	-3.29986	-1.21669	Cdx4	caudal type homeobox 4
95808_g_at	0.5338	0.026159	-2.85877	-3.30175	-1.00456	Csf3r	colony stimulating factor 3 receptor (granulocyte)
103218_at	0.5376	0.0264185	2.85161	-3.31127	1.10208	Slc10a3	solute carrier family 10 (sodium/bile acid cotransporter family), member 3
104603_at	0.5376	0.0264339	-2.85119	-3.31183	-1.10323	Gstt2	glutathione S-transferase, theta 2
160707_at	0.5406	0.0266733	2.84466	-3.32052	1.66924	D10Wsu102e	DNA segment, Chr 10, Wayne State University 102, expressed
98839_at	0.5406	0.0266773	-2.84455	-3.32067	-0.981998	Six2	sine oculis-related homeobox 2
95028_r_at	0.5406	0.0267096	-2.84368	-3.32183	-0.737813	Gm4724///Gm14308///0610010B08Rik///Gm14434///Gm14430///Gm14325	predicted gene 4724///predicted gene 14308///RIKEN cDNA 0610010B08 gene///predicted gene 14434///predicted gene 14430///predicted gene 14325
98593_at	0.5409	0.0268012	2.8412	-3.32513	0.774408	Cmas	cytidine monophospho-N-acetylneuraminic acid synthetase
160132_at	0.5409	0.0269175	-2.83807	-3.3293	-1.48976	Clps	colipase, pancreatic
162383_r_at	0.5409	0.0269385	-2.8375	-3.33006	-0.809685
101410_at	0.5409	0.027097	-2.83326	-3.33571	-1.39674	Cldn4	claudin 4
160309_at	0.5409	0.0271274	-2.83245	-3.33679	-1.04701	Tab2	TGF-beta activated kinase 1/MAP3K7 binding protein 2
101963_at	0.5409	0.0271366	2.8322	-3.33712	0.756685	Ctsl	cathepsin L
102802_at	0.5409	0.0271486	2.83188	-3.33754	1.33626	Il18	interleukin 18
92883_at	0.5409	0.0272065	2.83034	-3.3396	1.72802	Rab1a	RAB1A, member RAS oncogene family
104637_at	0.5409	0.0272978	-2.82792	-3.34283	-0.636587	Gstm6	glutathione S-transferase, mu 6
160728_r_at	0.5409	0.027302	-2.82781	-3.34297	-1.75684	Otud4	OTU domain containing 4
93863_f_at	0.5409	0.0274704	-2.82336	-3.3489	-0.831413	Defa30///Defa24///Defa23///Defa17///Defa6///Defa3///Defa31///Defa1	defensin, alpha, 30///defensin, alpha, 24///defensin, alpha, 23///defensin, alpha, 17///defensin, alpha, 6///defensin, alpha, 3///defensin, alpha, 31///defensin, alpha 1
161404_at	0.5409	0.0274859	-2.82295	-3.34944	-1.15282	Bhmt	betaine-homocysteine methyltransferase
93334_at	0.5409	0.0274893	-2.82286	-3.34956	-1.68406	Acadvl	acyl-Coenzyme A dehydrogenase, very long chain
95639_at	0.5409	0.0275028	2.82251	-3.35004	2.00305	Chrng	cholinergic receptor, nicotinic, gamma polypeptide
99910_at	0.5409	0.0275221	-2.822	-3.35071	-1.26284	Asic2	acid-sensing (proton-gated) ion channel 2
162220_r_at	0.5409	0.0275295	-2.82181	-3.35097	-1.60842	Dnajb13	DnaJ heat shock protein family (Hsp40) member B13
162429_r_at	0.5409	0.0275781	-2.82053	-3.35267	-1.30436	Serpinf1	serine (or cysteine) peptidase inhibitor, clade F, member 1
103922_f_at	0.5409	0.0276201	2.81943	-3.35414	0.669392	Cyb5r1	cytochrome b5 reductase 1
98522_at	0.5409	0.027635	2.81905	-3.35466	0.810454	Psmd8	proteasome (prosome, macropain) 26S subunit, non-ATPase, 8
161101_r_at	0.5409	0.027667	-2.81821	-3.35577	-0.726549
94703_at	0.5409	0.0277185	2.81687	-3.35756	2.03354	Krt2	keratin 2
161365_r_at	0.5409	0.0277947	2.81488	-3.36021	1.14717	Cfb	complement factor B
161680_r_at	0.5409	0.0278023	-2.81469	-3.36047	-1.10767	Nr1h2	nuclear receptor subfamily 1, group H, member 2
160761_at	0.5409	0.0278507	-2.81343	-3.36215	-0.803175	Pde4dip	phosphodiesterase 4D interacting protein (myomegalin)
160985_at	0.5409	0.0278615	-2.81315	-3.36252	-1.74202	Eqtn	equatorin, sperm acrosome associated
162324_at	0.5409	0.0278745	-2.81281	-3.36297	-1.33844	Lor	loricrin
161362_at	0.5409	0.0279704	-2.81033	-3.36628	-1.0868
92849_at	0.5409	0.0279757	-2.8102	-3.36646	-0.974741	Ccl6	chemokine (C-C motif) ligand 6
96786_s_at	0.5409	0.0279812	-2.81005	-3.36665	-1.17858	Kank3	KN motif and ankyrin repeat domains 3
93265_at	0.542	0.0282112	-2.80414	-3.37454	-0.725324	Tpm3	tropomyosin 3, gamma
161858_f_at	0.542	0.0282203	2.80391	-3.37485	0.726964	Rb1	retinoblastoma 1
95742_at	0.542	0.0282671	2.80272	-3.37645	0.69357	Psmd13	proteasome (prosome, macropain) 26S subunit, non-ATPase, 13
161804_r_at	0.542	0.0282739	-2.80254	-3.37668	-2.09828	Bphl	biphenyl hydrolase-like (serine hydrolase, breast epithelial mucin-associated antigen)
97178_at	0.542	0.0282984	2.80192	-3.37751	1.02131	AI314034	expressed sequence AI314034
103198_at	0.542	0.0282998	2.80188	-3.37756	0.741871	Ifitm10	interferon induced transmembrane protein 10
104176_at	0.542	0.0283643	-2.80024	-3.37975	-0.707115	Aak1	AP2 associated kinase 1
100351_f_at	0.542	0.0284157	-2.79893	-3.3815	-1.68203	Defa23	defensin, alpha, 23
102612_at	0.542	0.0284297	-2.79858	-3.38197	-1.1495	Nrl	neural retina leucine zipper gene
97239_at	0.5437	0.0286015	2.79424	-3.38777	1.72935	Ubxn1	UBX domain protein 1
100013_at	0.5437	0.0286169	2.79385	-3.38829	1.50019	Ifi35	interferon-induced protein 35
95069_at	0.5437	0.0286496	2.79302	-3.38939	0.936951	Ssrp1	structure specific recognition protein 1
93935_at	0.5437	0.0288524	-2.78794	-3.39618	-0.844006	Nlk	nemo like kinase
AFFX-b-ActinMur/M12481_3_st	0.5437	0.0289195	-2.78627	-3.39842	-0.830232	Actb	actin, beta
99080_at	0.5437	0.0289564	-2.78535	-3.39965	-1.08573	Ccdc6	coiled-coil domain containing 6
95967_at	0.5437	0.0290262	-2.78361	-3.40197	-1.42536	C77681	expressed sequence C77681
103421_at	0.5437	0.0290325	2.78346	-3.40218	0.920232	Frrs1	ferric-chelate reductase 1
99609_at	0.5437	0.0290481	-2.78307	-3.40269	-1.24238	Cxx1c	CAAX box 1C
96388_at	0.5437	0.02912	2.78129	-3.40507	0.963213	C80678	expressed sequence C80678
162063_f_at	0.5437	0.0291845	-2.7797	-3.40721	-1.57158	Adam1a///Mapkapk5	a disintegrin and metallopeptidase domain 1a///MAP kinase-activated protein kinase 5
93017_at	0.5437	0.0291942	2.77946	-3.40753	0.618983	Sdcbp	syndecan binding protein
99916_at	0.5437	0.0292202	-2.77882	-3.40838	-2.1395	Prkch	protein kinase C, eta
104334_at	0.5437	0.0292361	2.77842	-3.40891	0.639081	Adprm	ADP-ribose/CDP-alcohol diphosphatase, manganese dependent
95311_at	0.5437	0.0292401	-2.77833	-3.40904	-0.706178	Prrc2a	proline-rich coiled-coil 2A
93360_at	0.5437	0.0292516	2.77804	-3.40942	1.37128	Pmm1	phosphomannomutase 1
94733_at	0.5437	0.0292571	-2.77791	-3.4096	-1.02702	Abcb4	ATP-binding cassette, sub-family B (MDR/TAP), member 4
101207_at	0.5446	0.0293742	2.77503	-3.41345	0.769111	Gm9234///Ppia	predicted pseudogene 9234///peptidylprolyl isomerase A
97240_g_at	0.5446	0.0293905	2.77463	-3.41398	0.630572	Ubxn1	UBX domain protein 1
94850_at	0.5453	0.0294738	2.7726	-3.4167	0.950223	Acot9	acyl-CoA thioesterase 9
92626_at	0.5456	0.0296219	2.76899	-3.42153	1.46058	Npdc1	neural proliferation, differentiation and control 1
99894_at	0.5456	0.0297245	2.7665	-3.42486	1.74842	Ptgfrn	prostaglandin F2 receptor negative regulator
99043_s_at	0.5456	0.0297276	-2.76643	-3.42496	-0.802185	Shox2	short stature homeobox 2
101219_at	0.5456	0.0297281	-2.76641	-3.42497	-1.51318
101770_i_at	0.5456	0.0297481	-2.76593	-3.42562	-1.47032	Pcdhac2///Pcdhac1///Pcdha2///Pcdha12///Pcdha9///Pcdha1///Pcdha10///Pcdha11///Pcdha4	protocadherin alpha subfamily C, 2///protocadherin alpha subfamily C, 1///protocadherin alpha 2///protocadherin alpha 12///protocadherin alpha 9///protocadherin alpha 1///protocadherin alpha 10///protocadherin alpha 11///protocadherin alpha 4
160114_at	0.5456	0.0297555	2.76575	-3.42586	0.599381	Gdi2	guanosine diphosphate (GDP) dissociation inhibitor 2
101413_at	0.5459	0.0298141	-2.76434	-3.42776	-0.849629	Ubr5	ubiquitin protein ligase E3 component n-recognin 5
161678_at	0.5468	0.0299379	-2.76136	-3.43175	-0.958404	Inpp5d	inositol polyphosphate-5-phosphatase D
96948_at	0.5468	0.0300506	2.75866	-3.43536	0.699739	Qdpr	quinoid dihydropteridine reductase
93460_at	0.5468	0.0300995	-2.75749	-3.43693	-1.73752	Acvr1	activin A receptor, type 1
93453_at	0.5468	0.0301253	2.75687	-3.43775	1.42025	Rom1	rod outer segment membrane protein 1
103671_at	0.5468	0.0301374	2.75658	-3.43814	0.883785	Htatip2	HIV-1 Tat interactive protein 2
102104_f_at	0.5468	0.0301562	2.75613	-3.43874	1.49496	Ms4a6c	membrane-spanning 4-domains, subfamily A, member 6C
101002_at	0.5468	0.0301685	2.75584	-3.43913	0.863453	Azin1	antizyme inhibitor 1
104497_f_at	0.5473	0.0302385	2.75417	-3.44136	0.791263	Klk1b8	kallikrein 1-related peptidase b8
162474_f_at	0.5475	0.0302955	-2.75282	-3.44317	-0.714198
92488_at	0.5484	0.030425	2.74976	-3.44728	1.03271	Casp12	caspase 12
101873_at	0.5484	0.0304318	-2.7496	-3.4475	-1.173	Jak3///Insl3	Janus kinase 3///insulin-like 3
101558_s_at	0.5486	0.030487	2.74829	-3.44924	0.952934	Psmb5	proteasome (prosome, macropain) subunit, beta type 5
102038_at	0.5495	0.0306567	-2.74431	-3.45458	-1.47136	Lnx1	ligand of numb-protein X 1
103467_g_at	0.5495	0.0306659	-2.74409	-3.45487	-0.68977	Cyhr1	cysteine and histidine rich 1
97398_at	0.5495	0.0306692	-2.74402	-3.45497	-1.3743	Pck2	phosphoenolpyruvate carboxykinase 2 (mitochondrial)
100300_at	0.5501	0.0308186	2.74053	-3.45965	1.34685	Cybb	cytochrome b-245, beta polypeptide
103023_at	0.5501	0.0308425	-2.73997	-3.4604	-0.738731	Lcat	lecithin cholesterol acyltransferase
93758_at	0.5501	0.0308674	-2.73939	-3.46117	-0.69429	Incenp	inner centromere protein
92204_at	0.5501	0.0308785	-2.73913	-3.46152	-1.30485	Cd6	CD6 antigen
104390_at	0.5508	0.0310108	-2.73607	-3.46563	-0.659013	Anp32a	acidic (leucine-rich) nuclear phosphoprotein 32 family, member A
100415_at	0.5508	0.0310489	-2.73518	-3.46681	-1.11614	Mpo	myeloperoxidase
102303_i_at	0.5508	0.0310747	-2.73459	-3.46761	-0.671075	Zfp61	zinc finger protein 61
92362_at	0.5508	0.0310956	-2.73411	-3.46826	-1.07998	Dusp8	dual specificity phosphatase 8
102163_at	0.5526	0.0312432	-2.73071	-3.47281	-0.809894	Gm35595///Gm5802	predicted gene, 35595///predicted gene 5802
160794_at	0.5526	0.0312835	-2.72979	-3.47405	-0.921688	Smyd2	SET and MYND domain containing 2
98633_at	0.5528	0.0313744	2.7277	-3.47685	0.642167	Tmem43	transmembrane protein 43
97861_at	0.5528	0.0314814	-2.72526	-3.48012	-1.13374	Emc3	ER membrane protein complex subunit 3
AFFX-BioB-3_st	0.5528	0.0315475	-2.72376	-3.48214	-1.31525
98061_at	0.5528	0.0315532	2.72363	-3.48231	0.7678	Nudt16l1	nudix (nucleoside diphosphate linked moiety X)-type motif 16-like 1
94714_at	0.5528	0.0315911	-2.72277	-3.48347	-1.58967	Klk1b3	kallikrein 1-related peptidase b3
102098_at	0.5528	0.031601	2.72254	-3.48377	0.665336
AFFX-BioDn-3_st	0.5528	0.0316036	-2.72249	-3.48385	-0.90612
103760_at	0.5528	0.0316492	-2.72145	-3.48524	-0.710699	Setd6	SET domain containing 6
102344_s_at	0.5537	0.0317486	-2.7192	-3.48825	-0.796444	Tcea3	transcription elongation factor A (SII), 3
102685_at	0.5544	0.0318406	2.71713	-3.49103	1.38428	Smr2	submaxillary gland androgen regulated protein 2
96902_at	0.5544	0.0319093	2.71559	-3.4931	0.758502	Ccdc53	coiled-coil domain containing 53
102348_at	0.5544	0.0319202	2.71534	-3.49343	0.847653	Gm4354	predicted gene 4354
94781_at	0.5544	0.0319626	-2.71439	-3.49471	-1.61729	Hba-a1	hemoglobin alpha, adult chain 1
93658_at	0.5545	0.0320136	-2.71325	-3.49624	-2.40253	Ptpn20	protein tyrosine phosphatase, non-receptor type 20
100073_at	0.5563	0.0322579	2.7078	-3.50356	0.668348	Eef1akmt1	eukaryotic translation elongation factor 1 alpha lysine methyltransferase 1
95636_at	0.5563	0.0322631	2.70769	-3.50371	1.811	0610010K14Rik///Rnasek	RIKEN cDNA 0610010K14 gene///ribonuclease, RNase K
104179_at	0.5563	0.0322699	2.70754	-3.50391	0.894332	Arf6	ADP-ribosylation factor 6
160083_at	0.5563	0.0323872	-2.70494	-3.5074	-0.69337	Lpl	lipoprotein lipase
93565_at	0.5563	0.032396	2.70475	-3.50766	0.692125	Klc1	kinesin light chain 1
162432_f_at	0.5563	0.0324091	-2.70446	-3.50805	-1.0677	Mogat2	monoacylglycerol O-acyltransferase 2
100962_at	0.5563	0.0324276	2.70405	-3.5086	0.729778	Nab2	Ngfi-A binding protein 2
161954_r_at	0.5602	0.0327045	-2.69796	-3.51678	-1.82204	Slc38a2	solute carrier family 38, member 2
95714_at	0.5608	0.0328447	2.6949	-3.52089	0.795715	Sf3b6	splicing factor 3B, subunit 6
162042_i_at	0.5608	0.0329137	-2.6934	-3.5229	-1.77711	Rela	v-rel reticuloendotheliosis viral oncogene homolog A (avian)
161234_f_at	0.5608	0.0329866	2.69182	-3.52503	0.85566	2018-09-04	septin 4
102195_at	0.5608	0.0330045	2.69143	-3.52555	0.747999	Map4k4	mitogen-activated protein kinase kinase kinase kinase 4
162314_at	0.5608	0.0330429	-2.6906	-3.52667	-1.25115	Cnot7	CCR4-NOT transcription complex, subunit 7
96355_at	0.5608	0.0330732	-2.68995	-3.52755	-0.647962	Mrpl42	mitochondrial ribosomal protein L42
161412_r_at	0.5608	0.0331008	2.68935	-3.52835	1.97306
101084_f_at	0.5608	0.0331043	2.68927	-3.52846	0.96057	Dpm3	dolichyl-phosphate mannosyltransferase polypeptide 3
92219_s_at	0.5608	0.033168	-2.6879	-3.5303	-1.17774	Mid1	midline 1
104375_at	0.5608	0.0332117	-2.68696	-3.53157	-1.3701	Spock2	sparc/osteonectin, cwcv and kazal-like domains proteoglycan 2
161651_f_at	0.5608	0.0332579	-2.68596	-3.5329	-1.70352	Orc2	origin recognition complex, subunit 2
99872_s_at	0.5608	0.0333056	2.68494	-3.53428	1.03467	LOC100862446///Ftl1-ps2///Ftl1	ferritin light chain 1///ferritin light polypeptide, pseudogene 2///ferritin light polypeptide 1
95931_at	0.5608	0.0333214	-2.6846	-3.53474	-1.62094
161587_at	0.5613	0.0334052	-2.68281	-3.53715	-2.0674	Rida	reactive intermediate imine deaminase A homolog
101970_at	0.5613	0.0334379	-2.68211	-3.53809	-0.743931	Lrig1	leucine-rich repeats and immunoglobulin-like domains 1
99841_at	0.5623	0.0335842	-2.67899	-3.54229	-0.949766	Cxcr5	chemokine (C-X-C motif) receptor 5
94773_at	0.5623	0.0336566	-2.67745	-3.54436	-0.910586	Klk1b4	kallikrein 1-related pepidase b4
98794_at	0.5623	0.0336691	2.67718	-3.54471	1.29148	Srms	src-related kinase lacking C-terminal regulatory tyrosine and N-terminal myristylation sites
93414_at	0.5623	0.0336775	-2.67701	-3.54495	-1.126	Abcb1b	ATP-binding cassette, sub-family B (MDR/TAP), member 1B
104592_i_at	0.5625	0.0337353	2.67578	-3.5466	0.789909	Mef2c	myocyte enhancer factor 2C
92999_at	0.5627	0.0337943	-2.67453	-3.54828	-0.851976	Six4	sine oculis-related homeobox 4
96191_at	0.564	0.0339809	-2.6706	-3.55357	-0.805605	Arfgef1	ADP-ribosylation factor guanine nucleotide-exchange factor 1(brefeldin A-inhibited)
104714_at	0.564	0.0340529	-2.66909	-3.5556	-0.665494	Dock9	dedicator of cytokinesis 9
101633_at	0.564	0.034125	2.66758	-3.55764	0.814087	Igk///Asb2	immunoglobulin kappa chain complex///ankyrin repeat and SOCS box-containing 2
162285_r_at	0.564	0.0341652	-2.66674	-3.55877	-2.09008	Slc44a4	solute carrier family 44, member 4
93410_at	0.564	0.0343144	-2.66363	-3.56295	-0.759698	Wnk2	WNK lysine deficient protein kinase 2
160469_at	0.564	0.0343444	2.66301	-3.56379	0.720503	Pald1///Thbs1	phosphatase domain containing, paladin 1///thrombospondin 1
160934_s_at	0.564	0.0343601	2.66268	-3.56423	1.15525	Sgip1	SH3-domain GRB2-like (endophilin) interacting protein 1
101543_f_at	0.564	0.0344309	2.66121	-3.56621	0.75114	Tuba1c	tubulin, alpha 1C
92788_f_at	0.564	0.0344586	2.66064	-3.56698	0.675972	Cetn3	centrin 3
162243_f_at	0.564	0.0345318	-2.65912	-3.56902	-0.678393	Rtkn	rhotekin
161070_at	0.564	0.0345426	-2.6589	-3.56932	-0.648215	Spred2	sprouty-related, EVH1 domain containing 2
97740_at	0.564	0.0346	-2.65772	-3.57091	-0.96273	Dusp16	dual specificity phosphatase 16
95244_at	0.564	0.0346016	-2.65768	-3.57096	-0.951336	Zfp40	zinc finger protein 40
161968_f_at	0.564	0.0346351	2.65699	-3.57189	2.0137	Ccr5	chemokine (C-C motif) receptor 5
101624_at	0.564	0.0347193	-2.65526	-3.57422	-1.25198	Kcns1	K+ voltage-gated channel, subfamily S, 1
103618_at	0.564	0.0347496	-2.65464	-3.57506	-0.69454	Ckmt2	creatine kinase, mitochondrial 2
160248_at	0.564	0.0347867	2.65388	-3.57608	1.12148	Fubp1	far upstream element (FUSE) binding protein 1
161667_r_at	0.564	0.0348279	-2.65303	-3.57722	-1.38997	Tmem59	transmembrane protein 59
100581_at	0.564	0.0348395	2.6528	-3.57754	0.781732	Cstb	cystatin B
96559_at	0.564	0.0348523	-2.65253	-3.57789	-2.17437
97985_f_at	0.564	0.0348926	2.65171	-3.579	0.62705	Klc1	kinesin light chain 1
161900_f_at	0.564	0.0349276	-2.65099	-3.57997	-2.22863	Adrb3	adrenergic receptor, beta 3
93842_at	0.564	0.0349895	2.64973	-3.58167	1.81704	Dap	death-associated protein
98767_at	0.564	0.0350189	-2.64913	-3.58247	-0.662751	Yy1	YY1 transcription factor
103769_at	0.564	0.0350296	2.64892	-3.58277	1.03013	Il1rap	interleukin 1 receptor accessory protein
101171_at	0.564	0.0350497	-2.64851	-3.58332	-1.02557	Dvl3	dishevelled segment polarity protein 3
97956_g_at	0.5643	0.03517	-2.64606	-3.58661	-0.98328	Tyrp1	tyrosinase-related protein 1
94730_at	0.5643	0.0352164	-2.64512	-3.58787	-1.54444	Crisp3	cysteine-rich secretory protein 3
103499_at	0.5643	0.035242	-2.64461	-3.58857	-0.72321	Vwf	Von Willebrand factor
98613_at	0.5643	0.0352898	2.64364	-3.58987	0.703582	Glod4	glyoxalase domain containing 4
161983_f_at	0.5643	0.0353502	2.64242	-3.59151	0.814816	Rnh1	ribonuclease/angiogenin inhibitor 1
160508_at	0.5643	0.0353755	-2.64191	-3.5922	-0.886613	Psca	prostate stem cell antigen
97774_at	0.5643	0.035491	-2.63959	-3.59533	-0.740854	Oprm1	opioid receptor, mu 1
95016_at	0.5643	0.0354965	-2.63948	-3.59548	-0.63359	Nrp1	neuropilin 1
104293_at	0.5643	0.0355237	-2.63893	-3.59621	-0.661214	Klhl21	kelch-like 21
99934_at	0.5643	0.0355726	-2.63795	-3.59753	-0.861196	Nectin2	nectin cell adhesion molecule 2
160389_r_at	0.5643	0.0357179	-2.63505	-3.60145	-1.05706	Rps27l	ribosomal protein S27-like
161012_at	0.5643	0.0358316	-2.63279	-3.6045	-1.32093	Cd79b	CD79B antigen
97328_at	0.5643	0.035846	-2.6325	-3.60489	-1.13164	Mark4	MAP/microtubule affinity regulating kinase 4
161033_at	0.5643	0.0358474	2.63247	-3.60492	0.616252	Papolb	poly (A) polymerase beta (testis specific)
160215_at	0.5643	0.0358631	-2.63216	-3.60534	-0.632213	Aes	amino-terminal enhancer of split
92567_at	0.5643	0.035873	2.63197	-3.60561	1.30911	Col5a2	collagen, type V, alpha 2
99336_at	0.5643	0.0359106	2.63122	-3.60661	0.686122	Rps5	ribosomal protein S5
102817_at	0.5643	0.0359711	-2.63002	-3.60823	-0.630053	Zrsr1	zinc finger (CCCH type), RNA binding motif and serine/arginine rich 1
160650_at	0.5643	0.0360171	-2.62911	-3.60946	-0.606182	Polr3d	polymerase (RNA) III (DNA directed) polypeptide D
101823_at	0.5643	0.036032	-2.62882	-3.60985	-0.738964	Trav19	T cell receptor alpha variable 19
161545_r_at	0.5643	0.036046	-2.62854	-3.61023	-0.666119	Myh4	myosin, heavy polypeptide 4, skeletal muscle
160787_at	0.5643	0.0361357	-2.62677	-3.61261	-0.753012	Ctc1	CTS telomere maintenance complex component 1
101089_at	0.5643	0.0362253	2.62501	-3.61499	0.969516	Pdlim3	PDZ and LIM domain 3
98465_f_at	0.5643	0.0362498	2.62453	-3.61564	0.862587	Ifi204	interferon activated gene 204
92210_at	0.5643	0.0362647	-2.62424	-3.61603	-1.16035	Angpt2	angiopoietin 2
AFFX-PyruCarbMur/L09192_5_at	0.5643	0.0363482	-2.6226	-3.61824	-0.993153	Pcx	pyruvate carboxylase
92549_at	0.5643	0.0363496	2.62257	-3.61828	0.635592	Pkig	protein kinase inhibitor, gamma
103904_at	0.5643	0.0363766	-2.62204	-3.61899	-0.785672	Igfbp6	insulin-like growth factor binding protein 6
97572_at	0.5643	0.0363776	-2.62202	-3.61901	-0.728884	Ibsp	integrin binding sialoprotein
100317_at	0.5644	0.0364946	-2.61974	-3.62209	-1.55523	Ppef2	protein phosphatase, EF hand calcium-binding domain 2
97469_at	0.5644	0.0364969	-2.61969	-3.62215	-0.854146	Krtap3-2///Krtap3-3	keratin associated protein 3-2///keratin associated protein 3-3
98499_s_at	0.5644	0.0365206	2.61923	-3.62278	1.19698	Casp7	caspase 7
104013_at	0.5653	0.0366227	-2.61725	-3.62546	-1.50754	Gnrhr	gonadotropin releasing hormone receptor
102626_r_at	0.5655	0.0366992	2.61576	-3.62746	1.04249	Zfp54	zinc finger protein 54
160999_r_at	0.5655	0.0367261	-2.61524	-3.62816	-0.640276	Mettl18	methyltransferase like 18
92208_at	0.5656	0.0368223	2.61338	-3.63067	0.899959	Caprin2	caprin family member 2
103910_at	0.5656	0.0368576	2.6127	-3.63159	0.57845	Taf10	TATA-box binding protein associated factor 10
101746_i_at	0.5656	0.0369295	2.61131	-3.63346	2.32988	Igh-VJ558	immunoglobulin heavy chain (J558 family)
104305_at	0.5656	0.0370295	2.60939	-3.63605	0.633529	Rars2	arginyl-tRNA synthetase 2, mitochondrial
162186_r_at	0.5656	0.0370748	-2.60852	-3.63723	-0.636521	Mep1b	meprin 1 beta
104576_at	0.5656	0.0370769	-2.60848	-3.63728	-0.588088	Ski	ski sarcoma viral oncogene homolog (avian)
103723_at	0.5656	0.037082	2.60839	-3.63741	1.35538	Il13ra1	interleukin 13 receptor, alpha 1
102990_at	0.5656	0.037093	2.60817	-3.6377	1.2347	Col3a1	collagen, type III, alpha 1
160401_r_at	0.5657	0.0371838	-2.60644	-3.64004	-2.33882	Cnot7	CCR4-NOT transcription complex, subunit 7
95980_at	0.5657	0.0372398	-2.60537	-3.64149	-1.44938	Snx27	sorting nexin family member 27
96158_at	0.5657	0.0372989	-2.60424	-3.64301	-0.642182	Paip2b	poly(A) binding protein interacting protein 2B
160890_at	0.5657	0.0373827	-2.60264	-3.64516	-0.597772	Lbr	lamin B receptor
100356_at	0.5657	0.0374076	-2.60217	-3.6458	-0.797844	Gprasp1	G protein-coupled receptor associated sorting protein 1
103067_at	0.5657	0.0374175	2.60198	-3.64605	0.960704	Rala	v-ral simian leukemia viral oncogene A (ras related)
162372_f_at	0.5657	0.0374202	2.60193	-3.64612	0.941736	Relb	avian reticuloendotheliosis viral (v-rel) oncogene related B
97909_at	0.5657	0.0375192	2.60006	-3.64865	1.3697	Stmn1	stathmin 1
162446_at	0.5657	0.0375872	2.59877	-3.65039	1.39294	Chfr	checkpoint with forkhead and ring finger domains
101350_g_at	0.5657	0.0376114	-2.59831	-3.65101	-0.677832	Plk1	polo-like kinase 1
161149_r_at	0.5657	0.0376838	-2.59695	-3.65285	-0.699968	Slc23a3	solute carrier family 23 (nucleobase transporters), member 3
160378_at	0.5657	0.0377109	-2.59644	-3.65354	-0.659955	Tmem109	transmembrane protein 109
98431_at	0.5657	0.0377125	-2.59641	-3.65358	-0.665548	Dusp12	dual specificity phosphatase 12
160699_at	0.5657	0.0377353	-2.59598	-3.65416	-1.12988	Cdca5	cell division cycle associated 5
92930_at	0.5661	0.0378585	-2.59366	-3.65729	-1.2792	Dlx5	distal-less homeobox 5
AFFX-MurIL2_at	0.5661	0.0379125	-2.59265	-3.65865	-1.06145
102295_at	0.5661	0.0379176	-2.59255	-3.65878	-1.65982	Kcna5	potassium voltage-gated channel, shaker-related subfamily, member 5
99156_at	0.5661	0.0379436	2.59207	-3.65944	0.97888	Pdzd11	PDZ domain containing 11
92512_g_at	0.5668	0.0380328	-2.5904	-3.66169	-1.05687	Aanat	arylalkylamine N-acetyltransferase
104408_s_at	0.5668	0.0380788	-2.58954	-3.66285	-0.739441	Sox18	SRY (sex determining region Y)-box 18
98982_at	0.567	0.0381433	-2.58834	-3.66447	-0.639046	Tmpo	thymopoietin
98330_at	0.567	0.0381813	-2.58763	-3.66543	-0.776282	Zic3	zinc finger protein of the cerebellum 3
99432_at	0.5671	0.0382365	-2.58661	-3.66681	-0.774734	Clip2	CAP-GLY domain containing linker protein 2
104370_s_at	0.5673	0.0383478	-2.58454	-3.6696	-0.693985	Krt6a	keratin 6A
101814_at	0.5673	0.0383681	-2.58417	-3.6701	-1.28536	Gdf11	growth differentiation factor 11
102825_at	0.5673	0.0384435	-2.58278	-3.67199	-0.901423	Ighg	Immunoglobulin heavy chain (gamma polypeptide)
94707_s_at	0.5673	0.0384737	-2.58222	-3.67274	-1.33998	Amelx	amelogenin, X-linked
99866_at	0.5673	0.0384779	2.58214	-3.67285	1.00246
AFFX-LysX-M_at	0.5685	0.0386397	-2.57916	-3.67687	-0.840656
102573_at	0.5685	0.0386465	-2.57904	-3.67703	-0.722392	Nxph1	neurexophilin 1
161303_at	0.5687	0.03871	-2.57787	-3.67861	-0.892508	Gm12219	predicted gene 12219
93926_at	0.5706	0.0389243	-2.57396	-3.6839	-0.989066	Prlr	prolactin receptor
95464_at	0.5706	0.038931	2.57384	-3.68406	1.2706	Tmem37	transmembrane protein 37
92854_at	0.5723	0.0391023	2.57072	-3.68827	0.615755	Rab11a	RAB11A, member RAS oncogene family
93010_at	0.5723	0.0391397	2.57005	-3.68919	1.41792	Pqbp1	polyglutamine binding protein 1
100708_at	0.5724	0.0391872	2.56919	-3.69035	0.63828	Gm12657///Gm6749///H3f3c///Gm10257///H3f3b///H3f3a	predicted gene 12657///predicted pseudogene 6749///H3 histone, family 3C///H3 histone, family 3A pseudogene///H3 histone, family 3B///H3 histone, family 3A
161360_at	0.5732	0.0392917	-2.5673	-3.6929	-1.36169	Oaz1-ps///Oaz1	ornithine decarboxylase antizyme 1, pseudogene///ornithine decarboxylase antizyme 1
103744_at	0.5736	0.0394195	2.565	-3.69601	1.05631	Sh3bgrl2	SH3 domain binding glutamic acid-rich protein like 2
161165_f_at	0.5736	0.0394714	-2.56406	-3.69727	-1.12854	Lpin2	lipin 2
99409_at	0.5736	0.0395394	-2.56284	-3.69892	-0.753072	Slc6a2	solute carrier family 6 (neurotransmitter transporter, noradrenalin), member 2
92810_at	0.5736	0.0395472	2.5627	-3.69911	1.64379	Pdk3	pyruvate dehydrogenase kinase, isoenzyme 3
100758_at	0.5736	0.0396153	2.56149	-3.70076	1.09598	Rps28	ribosomal protein S28
93096_at	0.5736	0.0396257	-2.5613	-3.70101	-1.32502	Fgg	fibrinogen gamma chain
98887_at	0.5736	0.0396514	2.56084	-3.70163	0.661899	Napa	N-ethylmaleimide sensitive fusion protein attachment protein alpha
161555_f_at	0.5736	0.0396849	-2.56024	-3.70244	-0.747937	Slc2a8	solute carrier family 2, (facilitated glucose transporter), member 8
94777_at	0.5739	0.0397673	2.55877	-3.70442	0.812428	Alb	albumin
102297_at	0.5739	0.0398128	2.55796	-3.70552	0.976531	Zkscan6	zinc finger with KRAB and SCAN domains 6
101470_at	0.5739	0.0398975	-2.55645	-3.70756	-0.702495	Wdr78	WD repeat domain 78
96423_at	0.5739	0.0399855	-2.55489	-3.70967	-1.04477	Alx3	aristaless-like homeobox 3
161025_f_at	0.5739	0.039992	-2.55478	-3.70982	-0.664049	Sox18	SRY (sex determining region Y)-box 18
160867_at	0.5739	0.0400491	-2.55377	-3.71119	-1.60457	Pdgfrb	platelet derived growth factor receptor, beta polypeptide
162423_f_at	0.5739	0.0401471	-2.55204	-3.71353	-1.68357	Nbr1	neighbor of Brca1 gene 1
100537_at	0.5739	0.040245	2.55031	-3.71586	1.93335	Cox14	cytochrome c oxidase assembly protein 14
160354_at	0.5739	0.0403366	-2.5487	-3.71804	-0.642183	Ldb3	LIM domain binding 3
99998_at	0.5739	0.0403659	-2.54819	-3.71873	-0.927354	Ptger1	prostaglandin E receptor 1 (subtype EP1)
94727_f_at	0.5739	0.0403999	-2.54759	-3.71954	-1.49776	Tcstv1	2-cell-stage, variable group, member 1
94481_at	0.5739	0.0404047	-2.54751	-3.71965	-0.660116	Ugp2	UDP-glucose pyrophosphorylase 2
161740_r_at	0.5739	0.0404389	-2.54691	-3.72046	-0.632742	Rag1	recombination activating gene 1
94774_at	0.5739	0.0404555	-2.54662	-3.72086	-1.27722	Ifi202b	interferon activated gene 202B
98025_at	0.5739	0.0405756	2.54452	-3.72369	2.27729	Evi2a	ecotropic viral integration site 2a
104143_at	0.5739	0.0405841	2.54437	-3.7239	0.715178	Copz2	coatomer protein complex, subunit zeta 2
104355_at	0.5739	0.0406464	-2.54329	-3.72536	-1.93955	Fus	fused in sarcoma
92951_at	0.5739	0.0406602	-2.54305	-3.72569	-1.35745	Hoxd11	homeobox D11
161769_r_at	0.5739	0.0407204	-2.542	-3.7271	-0.673953	Bphl	biphenyl hydrolase-like (serine hydrolase, breast epithelial mucin-associated antigen)
93342_at	0.5739	0.0407319	2.5418	-3.72737	0.558276	Nifk	nucleolar protein interacting with the FHA domain of MKI67
101469_at	0.5739	0.0407727	-2.54109	-3.72833	-0.629967	Nedd9	neural precursor cell expressed, developmentally down-regulated gene 9
97168_at	0.5739	0.0407768	2.54102	-3.72843	1.05022	P2ry1	purinergic receptor P2Y, G-protein coupled 1
160074_at	0.5739	0.0407865	2.54085	-3.72866	1.08844	Ddc	dopa decarboxylase
101451_at	0.5739	0.0408202	2.54027	-3.72945	1.72317	Peg3	paternally expressed 3
104378_at	0.5739	0.0408564	2.53964	-3.7303	0.623286	Pon2	paraoxonase 2
92808_f_at	0.5743	0.0409295	-2.53838	-3.73201	-0.589421	Fkbp4	FK506 binding protein 4
93458_at	0.5746	0.0409966	-2.53722	-3.73357	-1.76555	Cphx3///Cphx2///Cphx1	cytoplasmic polyadenylated homeobox 3///cytoplasmic polyadenylated homeobox 2///cytoplasmic polyadenylated homeobox 1
98961_at	0.5746	0.041058	2.53616	-3.73501	1.17189	B3galnt1	UDP-GalNAc:betaGlcNAc beta 1,3-galactosaminyltransferase, polypeptide 1
93894_f_at	0.5746	0.041091	-2.53559	-3.73577	-1.23596	LOC100862437///Klra21///Klra9///Klra3	killer cell lectin-like receptor 3-like///killer cell lectin-like receptor subfamily A, member 21///killer cell lectin-like receptor subfamily A, member 9///killer cell lectin-like receptor, subfamily A, member 3
103074_f_at	0.5764	0.041386	2.53053	-3.74262	0.829868	Gm12372///Taf9	predicted gene 12372///TATA-box binding protein associated factor 9
92757_at	0.5764	0.0414181	-2.52998	-3.74336	-1.32669	Sez6	seizure related gene 6
99846_at	0.5764	0.0414224	2.52991	-3.74346	0.63563	Foxf2	forkhead box F2
92253_at	0.5764	0.0414682	2.52913	-3.74452	0.940447	Krtap6-2	keratin associated protein 6-2
103415_at	0.5764	0.0415169	2.5283	-3.74564	0.759478	Wrnip1	Werner helicase interacting protein 1
101308_at	0.5764	0.0415446	-2.52782	-3.74628	-1.94002	Kcnb1	potassium voltage gated channel, Shab-related subfamily, member 1
94299_at	0.5764	0.0416513	2.52601	-3.74874	0.749559	Dctn2	dynactin 2
93111_at	0.5764	0.0416679	-2.52573	-3.74912	-0.542294	Kpnb1	karyopherin (importin) beta 1
103409_at	0.5764	0.0417592	2.52418	-3.75121	0.600697	Baiap2l1	BAI1-associated protein 2-like 1
99412_at	0.5764	0.0417675	-2.52404	-3.7514	-0.784621	Ccr3	chemokine (C-C motif) receptor 3
95683_g_at	0.5764	0.0418063	2.52338	-3.75229	0.580336	Ddb1	damage specific DNA binding protein 1
93222_at	0.5764	0.0418394	-2.52282	-3.75305	-0.700797	Rbbp9	retinoblastoma binding protein 9
99914_at	0.5764	0.0418401	2.52281	-3.75306	1.25522	Hand2	heart and neural crest derivatives expressed transcript 2
101095_at	0.5764	0.0418806	2.52213	-3.75399	1.29004	Mfap2	microfibrillar-associated protein 2
160614_at	0.5764	0.0419925	2.52024	-3.75654	0.675911	Pten	phosphatase and tensin homolog
160925_at	0.5764	0.0420021	2.52008	-3.75676	0.653462	Nras	neuroblastoma ras oncogene
95317_at	0.5764	0.0420293	-2.51962	-3.75738	-0.734758	Bsn	bassoon
102214_at	0.5764	0.0420706	2.51893	-3.75832	1.52214	Prx	periaxin
100293_at	0.5764	0.0420995	-2.51844	-3.75897	-0.640577	Cd59b	CD59b antigen
94278_at	0.5764	0.0422135	2.51653	-3.76156	1.57534	Lcp1	lymphocyte cytosolic protein 1
102263_at	0.5764	0.0422622	-2.51572	-3.76266	-1.23596	Zfp143	zinc finger protein 143
99187_f_at	0.5764	0.0422696	2.51559	-3.76283	0.762866	Use1	unconventional SNARE in the ER 1 homolog (S. cerevisiae)
94123_at	0.5764	0.0422757	-2.51549	-3.76297	-1.41042	Neurod4	neurogenic differentiation 4
101654_at	0.5765	0.0423309	-2.51457	-3.76422	-0.872483	Hist1h2bb	histone cluster 1, H2bb
161357_r_at	0.5766	0.042387	-2.51364	-3.76548	-0.642121	Gstm2	glutathione S-transferase, mu 2
161586_f_at	0.5767	0.0424908	-2.51191	-3.76782	-1.88058	Cenpe	centromere protein E
96352_at	0.5767	0.0425123	2.51155	-3.76831	0.797289	Lamtor1	late endosomal/lysosomal adaptor, MAPK and MTOR activator 1
94307_at	0.5767	0.0426209	2.50975	-3.77075	1.04282	Fbln1	fibulin 1
98932_at	0.5767	0.0426312	-2.50958	-3.77098	-1.68537	Gins2	GINS complex subunit 2 (Psf2 homolog)
101028_i_at	0.5767	0.0427327	2.5079	-3.77325	0.879448	Actc1	actin, alpha, cardiac muscle 1
161087_r_at	0.5767	0.0428344	-2.50622	-3.77552	-1.63223	Gtf2h2	general transcription factor II H, polypeptide 2
100143_at	0.5767	0.0428626	2.50575	-3.77615	0.781155	Zyx	zyxin
95930_at	0.5767	0.0428687	2.50565	-3.77629	1.86729	Gm15934	predicted gene 15934
98352_r_at	0.5767	0.0428953	-2.50522	-3.77688	-1.28758	Sstr2	somatostatin receptor 2
101389_at	0.5767	0.042903	2.50509	-3.77705	0.538149	Scarb2	scavenger receptor class B, member 2
104351_at	0.5767	0.0429452	-2.50439	-3.77799	-1.10842	Gmppb	GDP-mannose pyrophosphorylase B
104524_at	0.5767	0.0429719	2.50396	-3.77859	0.707376	Gltp	glycolipid transfer protein
95978_at	0.5767	0.0429914	2.50364	-3.77902	1.98855	Atp13a3	ATPase type 13A3
101572_f_at	0.5771	0.0430729	-2.5023	-3.78083	-1.40007	Serpina1d///Serpina1c///Serpina1a	serine (or cysteine) peptidase inhibitor, clade A, member 1D///serine (or cysteine) peptidase inhibitor, clade A, member 1C///serine (or cysteine) peptidase inhibitor, clade A, member 1A
103700_r_at	0.5788	0.0432671	-2.49912	-3.78513	-0.560338	Frat2	frequently rearranged in advanced T cell lymphomas 2
92318_at	0.5788	0.0432916	-2.49872	-3.78567	-0.976657	Aplf	aprataxin and PNKP like factor
97764_at	0.5792	0.0433945	-2.49705	-3.78794	-2.01117	Ros1	Ros1 proto-oncogene
93650_i_at	0.5792	0.0434833	-2.4956	-3.7899	-1.03057	Prp2	proline rich protein 2
102379_at	0.5792	0.0435287	-2.49487	-3.79089	-0.690408	Rassf1	Ras association (RalGDS/AF-6) domain family member 1
102800_at	0.5792	0.0435567	-2.49441	-3.79151	-1.38198	Foxc2	forkhead box C2
95794_f_at	0.5792	0.0435593	-2.49437	-3.79156	-0.596854	Sprr2i	small proline-rich protein 2I
98600_at	0.5792	0.0436006	2.4937	-3.79247	0.790354	LOC102637129///Gm12854///S100a11-ps///S100a11	protein S100-A11 pseudogene///predicted gene 12854///S100 calcium binding protein A11, pseudogene///S100 calcium binding protein A11
161159_r_at	0.5792	0.0437314	-2.49159	-3.79533	-0.923977	Pou5f1	POU domain, class 5, transcription factor 1
161992_at	0.5792	0.0438605	-2.48951	-3.79815	-1.25072	Ppm1m	protein phosphatase 1M
94169_at	0.5792	0.0438613	-2.4895	-3.79817	-0.633033	Pcdh12	protocadherin 12
161196_r_at	0.5792	0.0439971	-2.48732	-3.80112	-0.814564	Adam3	a disintegrin and metallopeptidase domain 3 (cyritestin)
103260_at	0.5792	0.044014	-2.48705	-3.80149	-0.810222	Dock5	dedicator of cytokinesis 5
104367_at	0.5792	0.0440412	-2.48661	-3.80208	-0.782013	Eps15	epidermal growth factor receptor pathway substrate 15
101782_at	0.5792	0.0440535	-2.48641	-3.80235	-0.622499
100022_at	0.5792	0.0440658	-2.48622	-3.80261	-1.00721	Cish	cytokine inducible SH2-containing protein
161977_r_at	0.5792	0.044189	-2.48425	-3.80528	-1.63199	Scin	scinderin
161677_r_at	0.5792	0.0442338	-2.48353	-3.80625	-0.976614	Pofut2	protein O-fucosyltransferase 2
100839_at	0.5792	0.0442873	-2.48268	-3.8074	-1.10247
101353_at	0.5792	0.0444342	-2.48034	-3.81056	-0.910598	Vmn2r60	vomeronasal 2, receptor 60
97834_g_at	0.5792	0.0445583	2.47838	-3.81323	1.22387	Pfkp	phosphofructokinase, platelet
93700_at	0.5792	0.0445746	-2.47812	-3.81358	-0.656385	Arf3	ADP-ribosylation factor 3
96155_at	0.5792	0.0446156	2.47747	-3.81446	1.09577	Cdk5rap3	CDK5 regulatory subunit associated protein 3
93881_i_at	0.5792	0.0447302	-2.47566	-3.81691	-1.3407	Tgoln2///Tgoln1	trans-golgi network protein 2///trans-golgi network protein
160622_at	0.5792	0.0447331	-2.47562	-3.81697	-0.880822	Mfsd7c	major facilitator superfamily domain containing 7C
99515_at	0.5792	0.0447588	-2.47521	-3.81752	-0.589303	Ap2b1	adaptor-related protein complex 2, beta 1 subunit
93404_g_at	0.5792	0.0448715	-2.47344	-3.81992	-1.17638	Atp2a3	ATPase, Ca++ transporting, ubiquitous
161474_r_at	0.5792	0.0449261	-2.47258	-3.82108	-0.54902	Dpep3	dipeptidase 3
95854_at	0.5792	0.0450065	-2.47132	-3.82279	-1.14525	C76332	expressed sequence C76332
96116_at	0.5792	0.0450163	-2.47117	-3.82299	-1.75537	H13	histocompatibility 13
100338_s_at	0.5792	0.0450889	-2.47003	-3.82453	-1.22234	Cacna1e	calcium channel, voltage-dependent, R type, alpha 1E subunit
97709_at	0.5792	0.0451278	-2.46943	-3.82536	-1.4351	Il7	interleukin 7
103001_at	0.5792	0.0451332	-2.46934	-3.82547	-0.679706	Vegfb	vascular endothelial growth factor B
97198_at	0.5792	0.0452405	2.46767	-3.82774	1.09904	Abca1	ATP-binding cassette, sub-family A (ABC1), member 1
92232_at	0.5792	0.0452442	-2.46761	-3.82782	-0.669253	Socs3	suppressor of cytokine signaling 3
92350_at	0.5792	0.0453462	-2.46602	-3.82997	-0.591921	Mapre1	microtubule-associated protein, RP/EB family, member 1
95399_at	0.5792	0.0454131	2.46499	-3.83137	1.00691
93940_at	0.5792	0.0454726	2.46406	-3.83262	0.743108	Pon3	paraoxonase 3
101210_at	0.5792	0.0454836	-2.46389	-3.83285	-0.780815	Zfp651	zinc finger protein 651
93509_at	0.5792	0.0455125	-2.46344	-3.83346	-0.638182	Ube2b	ubiquitin-conjugating enzyme E2B
96888_at	0.5792	0.0455459	2.46293	-3.83416	0.613219	Akr1a1	aldo-keto reductase family 1, member A1 (aldehyde reductase)
101464_at	0.5792	0.0455732	2.46251	-3.83473	0.875251	Timp1	tissue inhibitor of metalloproteinase 1
104571_at	0.5792	0.0455995	2.4621	-3.83528	1.23088	Pf4	platelet factor 4
162022_f_at	0.5792	0.0456127	-2.4619	-3.83556	-0.62709
94063_at	0.5792	0.0456659	2.46107	-3.83667	0.595475	Sema4a	sema domain, immunoglobulin domain (Ig), transmembrane domain (TM) and short cytoplasmic domain, (semaphorin) 4A
103297_at	0.5792	0.0456823	-2.46082	-3.83701	-0.889162	Pfkfb1	6-phosphofructo-2-kinase/fructose-2,6-biphosphatase 1
102939_s_at	0.5792	0.0456872	-2.46075	-3.83712	-0.684137	Cd22	CD22 antigen
95002_at	0.5792	0.0457339	-2.46003	-3.83809	-0.631888	D17Wsu92e	DNA segment, Chr 17, Wayne State University 92, expressed
92202_g_at	0.5792	0.0457354	-2.46	-3.83812	-0.917613	Zbtb16	zinc finger and BTB domain containing 16
161488_r_at	0.5792	0.045766	-2.45953	-3.83876	-1.3974	Mrpl36	mitochondrial ribosomal protein L36
100359_at	0.5792	0.0457704	2.45946	-3.83886	1.85344	Tcp10c///Tcp10b///Tcp10a	t-complex protein 10c///t-complex protein 10b///t-complex protein 10a
102906_at	0.5792	0.0459852	-2.45617	-3.84332	-0.766065	Tgtp2///Tgtp1	T cell specific GTPase 2///T cell specific GTPase 1
93836_at	0.5792	0.045992	-2.45606	-3.84346	-0.732267	Bnip3	BCL2/adenovirus E1B interacting protein 3
92534_at	0.5792	0.04602	-2.45563	-3.84404	-1.33869	Gem	GTP binding protein (gene overexpressed in skeletal muscle)
93888_at	0.5792	0.0460316	-2.45546	-3.84429	-0.581184	Hoxb1	homeobox B1
102667_at	0.5792	0.0460325	2.45544	-3.8443	0.754026	Wnt3a	wingless-type MMTV integration site family, member 3A
101376_at	0.5792	0.0461347	-2.45388	-3.84642	-0.931631	Gm10229	predicted gene 10229
99435_at	0.5792	0.0461435	-2.45375	-3.8466	-1.23915	Fgf7	fibroblast growth factor 7
99446_at	0.5792	0.0461654	-2.45341	-3.84705	-1.2537	Ms4a1	membrane-spanning 4-domains, subfamily A, member 1
102586_at	0.5792	0.0461938	-2.45298	-3.84764	-0.88263	Ror1	receptor tyrosine kinase-like orphan receptor 1
100923_at	0.5792	0.0462383	2.4523	-3.84856	1.13296	Myo10	myosin X
98547_at	0.5792	0.0462812	2.45165	-3.84944	0.874302	Mrps12	mitochondrial ribosomal protein S12
100308_at	0.5792	0.0463336	2.45085	-3.85052	0.619508	Col8a1	collagen, type VIII, alpha 1
92255_at	0.5792	0.0463522	-2.45057	-3.85091	-0.961233	Hoxb4	homeobox B4
99605_at	0.5792	0.0463941	-2.44993	-3.85177	-0.960881
AFFX-PheX-5_at	0.5792	0.0464385	-2.44926	-3.85268	-0.994572
95083_at	0.5792	0.0464528	-2.44904	-3.85298	-0.956528	Igfbp3	insulin-like growth factor binding protein 3
98072_r_at	0.5792	0.0466283	2.44639	-3.85657	2.51404	Dck	deoxycytidine kinase
160188_at	0.5792	0.0466904	-2.44545	-3.85784	-0.778491	Nudt4	nudix (nucleoside diphosphate linked moiety X)-type motif 4
162005_at	0.5792	0.0466987	-2.44533	-3.85801	-0.814136	Cdk5rap3	CDK5 regulatory subunit associated protein 3
103211_at	0.5792	0.0467126	-2.44512	-3.8583	-0.994483	Wdfy2	WD repeat and FYVE domain containing 2
102950_at	0.5792	0.0467561	-2.44446	-3.85918	-0.878151	Gml///Gml2	glycosylphosphatidylinositol anchored molecule like///glycosylphosphatidylinositol anchored molecule like 2
95097_at	0.5792	0.0467924	2.44392	-3.85992	0.600962	Actr10	ARP10 actin-related protein 10
161723_at	0.5792	0.0468113	-2.44363	-3.86031	-1.46824	Wdfy2	WD repeat and FYVE domain containing 2
104614_at	0.5792	0.0468201	2.4435	-3.86049	0.583237	Gpc1	glypican 1
93333_at	0.5792	0.0468655	2.44282	-3.86141	0.829068	Tbca	tubulin cofactor A
102399_at	0.5792	0.0469085	-2.44217	-3.86229	-0.692892	Rbpms	RNA binding protein gene with multiple splicing
97302_at	0.5792	0.0470695	2.43976	-3.86556	0.833169	Ivns1abp	influenza virus NS1A binding protein
98374_at	0.5792	0.04714	-2.43871	-3.86698	-0.909262	Il5	interleukin 5
99372_at	0.5792	0.0471579	-2.43844	-3.86735	-0.722492	S1pr2	sphingosine-1-phosphate receptor 2
102093_f_at	0.5792	0.04717	2.43826	-3.86759	1.02095	Srsf4	serine/arginine-rich splicing factor 4
99469_at	0.5792	0.0471889	-2.43798	-3.86797	-0.664017	Pex6	peroxisomal biogenesis factor 6
161731_at	0.5792	0.0472741	-2.43671	-3.86969	-1.47788	Rrm1	ribonucleotide reductase M1
103670_at	0.5792	0.0472886	2.4365	-3.86998	0.766711	Cyp2a12	cytochrome P450, family 2, subfamily a, polypeptide 12
102169_at	0.5792	0.0473161	-2.43609	-3.87054	-1.45286	Olfr93	olfactory receptor 93
98527_at	0.5792	0.0473162	-2.43608	-3.87054	-0.631778	Eci1	enoyl-Coenzyme A delta isomerase 1
99106_at	0.5792	0.047383	2.43509	-3.87188	0.533585	Cops6	COP9 signalosome subunit 6
162119_r_at	0.5792	0.0474053	2.43476	-3.87233	2.08463	Gm20056///Chp1	calcium-binding protein p22-like///calcineurin-like EF hand protein 1
100542_at	0.5792	0.0474375	-2.43428	-3.87298	-0.570592	Mep1a	meprin 1 alpha
92787_at	0.5792	0.0474446	2.43418	-3.87312	0.806139	Ankrd10	ankyrin repeat domain 10
92848_at	0.5792	0.047475	-2.43373	-3.87374	-0.577558	Oat	ornithine aminotransferase
98363_at	0.5792	0.0474969	-2.4334	-3.87417	-1.23023	Nxph2	neurexophilin 2
103484_at	0.5793	0.0475481	2.43265	-3.8752	0.82162	Popdc3	popeye domain containing 3
101956_at	0.5806	0.0477557	2.42958	-3.87935	0.971806	Ckap4	cytoskeleton-associated protein 4
94354_at	0.5806	0.0477622	2.42949	-3.87948	1.10088	Abca1	ATP-binding cassette, sub-family A (ABC1), member 1
96655_g_at	0.5806	0.0477955	-2.429	-3.88015	-0.603328	Wdr48	WD repeat domain 48
100997_at	0.5807	0.0478878	2.42764	-3.88199	0.521893	Des	desmin
161236_r_at	0.5807	0.047893	-2.42756	-3.88209	-1.49217	Snrnp27	small nuclear ribonucleoprotein 27 (U4/U6.U5)
94514_s_at	0.5817	0.0480394	-2.42542	-3.885	-0.613639	Arcn1	archain 1
101390_at	0.5817	0.0480697	-2.42498	-3.8856	-1.28762	Muc3	mucin 3, intestinal
95591_at	0.582	0.0482268	-2.42268	-3.88871	-0.665321	Extl3	exostoses (multiple)-like 3
161268_f_at	0.582	0.0483317	-2.42115	-3.89078	-1.51029
97696_r_at	0.582	0.0483737	2.42054	-3.89161	0.55872	Rps24	ribosomal protein S24
102670_at	0.582	0.048376	-2.42051	-3.89165	-0.830201	Vps54	VPS54 GARP complex subunit
92557_at	0.582	0.0484123	-2.41998	-3.89237	-0.775576	Hsd17b1	hydroxysteroid (17-beta) dehydrogenase 1
100350_at	0.582	0.048413	2.41997	-3.89238	0.660996
103257_at	0.582	0.0484186	-2.41989	-3.89249	-0.851933	Tmem56	transmembrane protein 56
160228_at	0.5824	0.0485219	-2.41839	-3.89452	-0.600101	Cldnd1	claudin domain containing 1
99988_at	0.5824	0.0485519	-2.41796	-3.89511	-0.729292	Dym	dymeclin
162258_f_at	0.5829	0.0486462	2.4166	-3.89696	1.71778	Rprm	reprimo, TP53 dependent G2 arrest mediator candidate
95457_at	0.5829	0.0486871	-2.416	-3.89776	-0.586137	Impad1	inositol monophosphatase domain containing 1
98322_at	0.5832	0.0487701	-2.41481	-3.89938	-0.865427	Slc22a5	solute carrier family 22 (organic cation transporter), member 5
101351_at	0.5832	0.048825	2.41402	-3.90046	1.29078	Vmn2r61	vomeronasal 2, receptor 61
98353_at	0.5832	0.0488464	-2.41371	-3.90087	-0.843656	Cyp4a32///Cyp4a31	cytochrome P450, family 4, subfamily a, polypeptide 32///cytochrome P450, family 4, subfamily a, polypeptide 31
104166_at	0.5844	0.0489952	-2.41157	-3.90377	-0.87776	Mok	MOK protein kinase
162128_i_at	0.5844	0.0490394	-2.41094	-3.90463	-1.20333
92704_at	0.5844	0.049195	-2.40871	-3.90765	-0.701555	Ercc4	excision repair cross-complementing rodent repair deficiency, complementation group 4
100564_at	0.5844	0.0492268	2.40826	-3.90826	0.946614	Ddt	D-dopachrome tautomerase
94302_at	0.5844	0.0494052	2.40572	-3.91171	0.907425	Psmd4	proteasome (prosome, macropain) 26S subunit, non-ATPase, 4
98532_at	0.5844	0.0494685	2.40482	-3.91293	0.719829	Cdk2ap1	CDK2 (cyclin-dependent kinase 2)-associated protein 1
103385_at	0.5844	0.0494851	2.40458	-3.91325	0.804657	Fam60a	family with sequence similarity 60, member A
92855_at	0.5844	0.049509	-2.40424	-3.91371	-0.735785	Gm5471///Eif1	predicted pseudogene 5471///eukaryotic translation initiation factor 1
100513_at	0.5844	0.0495158	2.40415	-3.91384	0.919315	Asap1	ArfGAP with SH3 domain, ankyrin repeat and PH domain1
96696_at	0.5844	0.0495636	2.40347	-3.91476	0.62888	Prmt1	protein arginine N-methyltransferase 1
97576_f_at	0.5844	0.0495754	-2.4033	-3.91498	-1.04249
93401_g_at	0.5844	0.049611	-2.4028	-3.91567	-1.28755	Xiap	X-linked inhibitor of apoptosis
97358_at	0.5844	0.0496613	-2.40209	-3.91663	-0.747098	Adgrl1	adhesion G protein-coupled receptor L1
99935_at	0.5844	0.049707	-2.40144	-3.91751	-0.721737	Tjp1	tight junction protein 1
95952_at	0.5844	0.049715	-2.40133	-3.91766	-0.629683	Wnk2	WNK lysine deficient protein kinase 2
101798_at	0.5844	0.0497341	2.40106	-3.91803	1.17	Caml	calcium modulating ligand
161849_r_at	0.5844	0.0497448	-2.40091	-3.91823	-0.749684	Ins2	insulin II
94210_at	0.5869	0.0500049	2.39725	-3.92319	0.598783	Timm13	translocase of inner mitochondrial membrane 13
98793_at	0.587	0.0502865	2.3933	-3.92854	1.14073	Gdf5	growth differentiation factor 5
98814_at	0.587	0.0502945	-2.39319	-3.92869	-1.35702	Csn1s2b	casein alpha s2-like B
162438_f_at	0.587	0.0503201	-2.39284	-3.92918	-0.872881	Desi1	desumoylating isopeptidase 1
161451_r_at	0.587	0.050367	-2.39218	-3.93006	-0.591408	Clcn5	chloride channel, voltage-sensitive 5
161837_r_at	0.587	0.0504049	-2.39165	-3.93078	-1.27453	C8g	complement component 8, gamma polypeptide
102024_at	0.587	0.0504672	-2.39079	-3.93195	-0.770621	Ncoa3	nuclear receptor coactivator 3
97997_at	0.587	0.0504877	-2.3905	-3.93234	-1.51171	Sfrp1	secreted frizzled-related protein 1
95680_at	0.587	0.0505051	-2.39026	-3.93267	-0.781756	Ppp1r2	protein phosphatase 1, regulatory (inhibitor) subunit 2
161096_at	0.587	0.0505194	-2.39006	-3.93294	-1.09936	Zfp532	zinc finger protein 532
161427_f_at	0.587	0.0505794	2.38923	-3.93407	0.845604	E2f1	E2F transcription factor 1
97885_at	0.587	0.0505954	2.38901	-3.93437	0.636626	Tmem176b	transmembrane protein 176B
102943_at	0.587	0.0506085	2.38882	-3.93462	1.49609	Atg7	autophagy related 7
92357_at	0.587	0.0507481	2.38689	-3.93724	0.906974	Adam23	a disintegrin and metallopeptidase domain 23
162175_at	0.587	0.0507666	2.38663	-3.93758	1.06424	Dad1	defender against cell death 1
99064_at	0.587	0.0507696	2.38659	-3.93764	0.533755	Usp4	ubiquitin specific peptidase 4 (proto-oncogene)
160746_at	0.587	0.050838	2.38565	-3.93892	1.54024	Rock1	Rho-associated coiled-coil containing protein kinase 1
100347_at	0.587	0.0508511	-2.38547	-3.93916	-0.560224	D17892	expressed sequence D17892
99163_at	0.587	0.050874	2.38515	-3.93959	1.05987	Atxn7l3b	ataxin 7-like 3B
103498_at	0.587	0.0510033	-2.38337	-3.94201	-0.697083	Gcgr	glucagon receptor
103435_at	0.587	0.0510508	2.38272	-3.94289	0.98209	Map4k4	mitogen-activated protein kinase kinase kinase kinase 4
100729_at	0.587	0.0511357	2.38155	-3.94447	0.530288	Gm15772	ribosomal protein L26 pseudogene
100748_at	0.587	0.0511523	2.38133	-3.94478	1.30417	D10Wsu159e	DNA segment, Chr 10, Wayne State University 159, expressed
103238_at	0.587	0.051347	-2.37866	-3.9484	-1.67854	Wnt4	wingless-type MMTV integration site family, member 4
162482_at	0.587	0.0513631	2.37844	-3.9487	1.23215	Traf4	TNF receptor associated factor 4
101019_at	0.587	0.0513757	2.37827	-3.94893	0.702099	Ctsc	cathepsin C
102967_at	0.587	0.0513927	-2.37804	-3.94924	-0.599883	Gdap1	ganglioside-induced differentiation-associated-protein 1
99350_at	0.587	0.0514045	-2.37787	-3.94946	-0.546942	Sec63	SEC63-like (S. cerevisiae)
98084_at	0.587	0.0514278	2.37756	-3.94989	0.55305	Arl2bp	ADP-ribosylation factor-like 2 binding protein
101723_r_at	0.587	0.051474	-2.37693	-3.95075	-1.08187	Adam28	a disintegrin and metallopeptidase domain 28
94402_r_at	0.587	0.0515503	2.37589	-3.95215	1.595	Hemgn	hemogen
96768_at	0.587	0.0515975	-2.37525	-3.95303	-0.597378	Fbxw4	F-box and WD-40 domain protein 4
94349_at	0.587	0.0516423	-2.37464	-3.95385	-1.01265	Khdc1b	KH domain containing 1B
160684_at	0.587	0.0516528	-2.3745	-3.95404	-1.08959	Hmces	5-hydroxymethylcytosine (hmC) binding, ES cell specific
101311_at	0.587	0.0517103	-2.37371	-3.9551	-1.25652	Tcrb-J	T cell receptor beta, joining region
96965_at	0.587	0.0517347	-2.37338	-3.95555	-0.82022	Cryge	crystallin, gamma E
92862_f_at	0.587	0.0517351	-2.37338	-3.95556	-0.800571	Krt17	keratin 17
161972_r_at	0.587	0.0517881	-2.37266	-3.95653	-0.551584
94767_at	0.587	0.05184	2.37196	-3.95748	0.655706	Rps11	ribosomal protein S11
104185_at	0.587	0.0518481	-2.37185	-3.95763	-1.05432	Prss32	protease, serine 32
102922_at	0.587	0.0519176	-2.37091	-3.95891	-0.794591	Pitpnc1	phosphatidylinositol transfer protein, cytoplasmic 1
94693_at	0.587	0.0519377	-2.37064	-3.95927	-1.1987
161789_r_at	0.587	0.0519912	-2.36992	-3.96025	-2.10871	Smpd1	sphingomyelin phosphodiesterase 1, acid lysosomal
96339_at	0.5873	0.0520622	-2.36896	-3.96155	-1.0112	Rpl31-ps12///Rpl31	ribosomal protein L31, pseudogene 1 2///ribosomal protein L31
97969_at	0.5877	0.0521635	2.3676	-3.9634	1.12681	Nr1h4	nuclear receptor subfamily 1, group H, member 4
95564_at	0.5877	0.0522311	-2.36669	-3.96463	-0.570763	Ccdc117	coiled-coil domain containing 117
98369_f_at	0.5877	0.052321	2.36548	-3.96626	0.548947	LOC102643180	uncharacterized LOC102643180
93866_s_at	0.5877	0.0523749	2.36476	-3.96724	0.830437	Mgp	matrix Gla protein
97486_at	0.5877	0.0524225	2.36412	-3.96811	0.69119	U2af1	U2 small nuclear ribonucleoprotein auxiliary factor (U2AF) 1
96295_at	0.5877	0.0524804	2.36335	-3.96916	1.10396	Psat1	phosphoserine aminotransferase 1
103873_i_at	0.5877	0.0525377	2.36258	-3.97019	0.55629	Ccdc90b	coiled-coil domain containing 90B
161185_i_at	0.5877	0.0525453	2.36248	-3.97033	1.61845	Klf4	Kruppel-like factor 4 (gut)
94946_at	0.5877	0.0526011	-2.36174	-3.97134	-0.642059	Map3k3	mitogen-activated protein kinase kinase kinase 3
100828_at	0.5877	0.0526013	2.36174	-3.97134	0.697852	Myl4	myosin, light polypeptide 4
101645_f_at	0.5877	0.0526762	-2.36074	-3.97269	-0.892205	Vmn2r89	vomeronasal 2, receptor 89
92674_at	0.5877	0.0526768	-2.36073	-3.97271	-1.33158	Foxn1	forkhead box N1
96747_at	0.5877	0.0527057	-2.36035	-3.97323	-0.770358	Rhou	ras homolog family member U
162427_r_at	0.589	0.0528692	-2.35818	-3.97617	-0.916133	Efhd2	EF hand domain containing 2
103305_at	0.5892	0.0529404	-2.35723	-3.97745	-1.04913	Itgb4	integrin beta 4
102806_g_at	0.5902	0.0532188	-2.35356	-3.98243	-1.50048	Ceacam1	carcinoembryonic antigen-related cell adhesion molecule 1
160413_at	0.5902	0.0532828	-2.35272	-3.98357	-1.09063	Nsg2	neuron specific gene family member 2
104744_at	0.5902	0.053284	2.3527	-3.98359	0.544912	Tmem55a	transmembrane protein 55A
162231_r_at	0.5902	0.0533239	-2.35218	-3.98431	-1.38782	Mesdc2	mesoderm development candidate 2
162044_f_at	0.5902	0.0534433	-2.35061	-3.98643	-0.864794	Cyp4b1-ps2///Cyp4b1	cytochrome P450, family 4, subfamily b, polypeptide 1, pseudogene 2///cytochrome P450, family 4, subfamily b, polypeptide 1
95637_at	0.5902	0.0534654	-2.35032	-3.98682	-0.728712	Flnb	filamin, beta
97820_at	0.5902	0.0535065	2.34978	-3.98755	1.58395	Galk1	galactokinase 1
94056_at	0.5902	0.0537427	2.3467	-3.99173	0.893067	Scd1	stearoyl-Coenzyme A desaturase 1
93583_s_at	0.5902	0.0537733	-2.3463	-3.99228	-0.533918	Ighm	immunoglobulin heavy constant mu
161622_f_at	0.5902	0.0537768	2.34625	-3.99234	0.954839	Lman1	lectin, mannose-binding, 1
161869_i_at	0.5902	0.0537855	2.34614	-3.99249	1.25457	Hsp90aa1	heat shock protein 90, alpha (cytosolic), class A member 1
101639_r_at	0.5902	0.053827	-2.3456	-3.99322	-2.37858	Cyp3a16	cytochrome P450, family 3, subfamily a, polypeptide 16
98960_s_at	0.5902	0.0538343	2.3455	-3.99335	1.83012	B3galnt1	UDP-GalNAc:betaGlcNAc beta 1,3-galactosaminyltransferase, polypeptide 1
162118_f_at	0.5902	0.0539879	-2.34351	-3.99606	-1.69345	Nacc2	nucleus accumbens associated 2, BEN and BTB (POZ) domain containing
102001_at	0.5902	0.0539909	2.34347	-3.99611	1.06856	Rrm2	ribonucleotide reductase M2
103463_at	0.5902	0.054	2.34335	-3.99627	1.4812	Gm13102///Pramel4	predicted gene 13102///preferentially expressed antigen in melanoma like 4
103251_at	0.5902	0.054074	-2.34239	-3.99757	-0.541269	Cdadc1	cytidine and dCMP deaminase domain containing 1
101424_at	0.5902	0.054076	2.34237	-3.99761	1.42282	Nmi	N-myc (and STAT) interactor
100496_at	0.5902	0.0541699	2.34115	-3.99925	1.42061	Pam	peptidylglycine alpha-amidating monooxygenase
95473_s_at	0.5902	0.0541795	2.34103	-3.99942	0.664369	Bud31	BUD31 homolog
100375_i_at	0.5902	0.0542902	-2.3396	-4.00136	-1.45629	Igh-VJ558	immunoglobulin heavy chain (J558 family)
96127_at	0.5902	0.0543018	2.33945	-4.00156	0.700908	Sgpl1	sphingosine phosphate lyase 1
97428_at	0.5902	0.054318	2.33924	-4.00184	0.567754	Dxo	decapping exoribonuclease
97155_at	0.5902	0.0543463	-2.33887	-4.00234	-0.651039	Mstn	myostatin
99981_at	0.5902	0.0543606	-2.33869	-4.00259	-0.549433	Gnaq	guanine nucleotide binding protein, alpha q polypeptide
100514_at	0.5902	0.0543851	2.33837	-4.00302	0.631193	Gna13	guanine nucleotide binding protein, alpha 13
92317_at	0.5902	0.0544487	-2.33756	-4.00413	-1.92532	Elavl2	ELAV (embryonic lethal, abnormal vision, Drosophila)-like 2 (Hu antigen B)
160963_at	0.5902	0.0544837	-2.3371	-4.00474	-0.598628	Fam171a1	family with sequence similarity 171, member A1
100960_g_at	0.5902	0.0544997	2.3369	-4.00502	0.544759	S100a13	S100 calcium binding protein A13
97325_at	0.5902	0.0545157	-2.33669	-4.00529	-0.842635	Pxk	PX domain containing serine/threonine kinase
101204_at	0.5902	0.0545509	-2.33624	-4.00591	-0.533127
103853_at	0.5902	0.0547471	-2.33373	-4.00931	-0.666619	Grwd1	glutamate-rich WD repeat containing 1
161046_at	0.5902	0.054808	-2.33295	-4.01037	-1.12794	Crlf1	cytokine receptor-like factor 1
102332_at	0.5902	0.0548269	-2.33271	-4.0107	-0.561906	Ulk1	unc-51 like kinase 1
104231_at	0.5902	0.0548605	-2.33228	-4.01128	-0.586266	Hnrnph3	heterogeneous nuclear ribonucleoprotein H3
98328_at	0.5902	0.0549306	-2.33139	-4.01249	-2.02352	Tshr	thyroid stimulating hormone receptor
95604_at	0.5902	0.0549511	2.33113	-4.01284	0.66692	C330006A16Rik	RIKEN cDNA C330006A16 gene
100030_at	0.5902	0.0549666	-2.33093	-4.01311	-0.799663	Upp1	uridine phosphorylase 1
95412_at	0.5902	0.0549788	2.33077	-4.01332	0.681319	Pdcd6	programmed cell death 6
162011_f_at	0.5902	0.0549868	-2.33067	-4.01346	-1.15275	Rhou	ras homolog family member U
97101_at	0.5902	0.0550031	2.33046	-4.01374	1.0994	Myl6b	myosin, light polypeptide 6B
162405_at	0.5902	0.0550373	-2.33003	-4.01433	-2.15646	2810449G22Rik	RIKEN cDNA 2810449G22 gene
99557_at	0.5902	0.0550604	-2.32973	-4.01473	-0.817851	Nsmf	NMDA receptor synaptonuclear signaling and neuronal migration factor
103040_at	0.5902	0.055221	2.32769	-4.01749	2.07011	Cd83	CD83 antigen
100324_g_at	0.5902	0.0552298	-2.32758	-4.01764	-0.981517	Amd2///Amd1	S-adenosylmethionine decarboxylase 2///S-adenosylmethionine decarboxylase 1
103250_at	0.5902	0.0553282	-2.32634	-4.01933	-1.44804	Dfna5	deafness, autosomal dominant 5 (human)
95799_s_at	0.5902	0.0553477	-2.32609	-4.01967	-0.875703	Vmn2r42	vomeronasal 2, receptor 42
100512_at	0.5902	0.0554868	2.32434	-4.02205	0.649936	Uchl5	ubiquitin carboxyl-terminal esterase L5
95036_at	0.5902	0.0555062	-2.32409	-4.02238	-1.01145	Calb2	calbindin 2
96749_f_at	0.5902	0.055523	2.32388	-4.02267	1.92852	Tmem30b	transmembrane protein 30B
101432_at	0.5902	0.055572	-2.32326	-4.0235	-0.573622	Trp53i13	transformation related protein 53 inducible protein 13
162498_r_at	0.5902	0.0555737	-2.32324	-4.02353	-1.37294	Rps4x	ribosomal protein S4, X-linked
92497_at	0.5902	0.0557143	-2.32147	-4.02593	-0.531225	Slc22a4	solute carrier family 22 (organic cation transporter), member 4
100994_at	0.5902	0.0559388	-2.31866	-4.02974	-0.61034	Aatk	apoptosis-associated tyrosine kinase
160895_at	0.5902	0.0559618	-2.31837	-4.03013	-0.638192	Fancc	Fanconi anemia, complementation group C
161907_s_at	0.5902	0.0560043	-2.31784	-4.03085	-0.801212	Tnxb	tenascin XB
100998_at	0.5902	0.0560557	2.3172	-4.03172	1.40684	H2-Ab1	histocompatibility 2, class II antigen A, beta 1
161104_at	0.5902	0.0560934	2.31673	-4.03236	0.742136	2018-09-10	septin 10
95594_at	0.5902	0.0561253	-2.31633	-4.0329	-0.646382	Mfn1	mitofusin 1
99006_at	0.5902	0.0561258	-2.31632	-4.03291	-0.716179	2810040C05Rik	RIKEN cDNA 2810040C05 gene
99896_at	0.5902	0.0561288	-2.31629	-4.03296	-0.629512	Mc5r	melanocortin 5 receptor
95329_at	0.5902	0.0561594	-2.3159	-4.03347	-0.603245	Ern2	endoplasmic reticulum (ER) to nucleus signalling 2
102145_f_at	0.5902	0.0561926	-2.31549	-4.03404	-0.583831	Esrra	estrogen related receptor, alpha
160288_at	0.5902	0.0562024	-2.31537	-4.0342	-0.711358	Map1lc3b	microtubule-associated protein 1 light chain 3 beta
96709_at	0.5902	0.056242	2.31488	-4.03487	0.979669	1110008P14Rik	RIKEN cDNA 1110008P14 gene
161460_r_at	0.5902	0.0562549	2.31472	-4.03509	1.91612	Egf	epidermal growth factor
98085_f_at	0.5902	0.0564642	2.31212	-4.03861	0.597495	Rps28	ribosomal protein S28
92975_at	0.5902	0.0565441	2.31113	-4.03995	1.41442	Sh3bp2	SH3-domain binding protein 2
160918_at	0.5902	0.056563	-2.3109	-4.04026	-1.76744	S100g	S100 calcium binding protein G
98783_at	0.5902	0.056573	-2.31077	-4.04043	-0.878912	Gm21708///Gm21704///Gm21693///Gm21677///Gm10352///Gm10256///Gm4064///Gm3376///Rbmy	predicted gene, 21708///predicted gene, 21704///predicted gene, 21693///predicted gene, 21677///predicted gene 10352///predicted gene 10256///predicted gene 4064///predicted gene 3376///RNA binding motif protein, Y chromosome
96601_at	0.5902	0.0565992	-2.31045	-4.04087	-1.24899	Qsox1	quiescin Q6 sulfhydryl oxidase 1
103598_at	0.5902	0.0566185	2.31021	-4.04119	0.561187	Dhx9	DEAH (Asp-Glu-Ala-His) box polypeptide 9
93211_at	0.5902	0.0566334	2.31002	-4.04144	0.80982	Dnajc5	DnaJ heat shock protein family (Hsp40) member C5
98493_at	0.5902	0.0566823	2.30942	-4.04226	0.588931	Anapc15	anaphase prompoting complex C subunit 15
93781_at	0.5902	0.0566988	-2.30922	-4.04254	-0.787042	Miox	myo-inositol oxygenase
160667_at	0.5902	0.0567956	2.30802	-4.04415	1.01067	Evl	Ena-vasodilator stimulated phosphoprotein
93896_at	0.5902	0.0568138	2.3078	-4.04446	1.51965	Ptprd	protein tyrosine phosphatase, receptor type, D
101475_at	0.5902	0.0568727	-2.30708	-4.04544	-0.745723	Bmi1	Bmi1 polycomb ring finger oncogene
103480_at	0.5902	0.0569123	-2.30659	-4.0461	-0.988934	Cd4	CD4 antigen
99113_at	0.5902	0.0569237	2.30645	-4.04629	0.553969	Cops3	COP9 signalosome subunit 3
102886_at	0.5902	0.0569602	2.306	-4.0469	0.587765	Gpc4	glypican 4
103713_at	0.5902	0.05705	-2.3049	-4.04839	-0.583259	Usp9x	ubiquitin specific peptidase 9, X chromosome
99913_at	0.5902	0.0570683	-2.30468	-4.04869	-0.5254	Chad	chondroadherin
95118_r_at	0.5902	0.057118	2.30407	-4.04952	0.61255	Kif22	kinesin family member 22
100348_at	0.5902	0.0571489	-2.30369	-4.05003	-0.680384
162067_at	0.5902	0.0571784	2.30333	-4.05052	1.06094	Rbm14	RNA binding motif protein 14
102075_at	0.5902	0.0572012	-2.30305	-4.0509	-1.58266	Mcpt-ps1	mast cell protease, pseudogene 1
102986_at	0.5902	0.0572198	2.30282	-4.05121	0.829049	Myod1	myogenic differentiation 1
101439_at	0.5902	0.057272	2.30218	-4.05207	1.05526	Arl6	ADP-ribosylation factor-like 6
99102_at	0.5902	0.0572837	-2.30204	-4.05226	-0.822385	Usp9x	ubiquitin specific peptidase 9, X chromosome
101001_at	0.5906	0.0573698	2.30099	-4.05369	0.670978	Wls	wntless homolog (Drosophila)
101573_f_at	0.5906	0.0574294	2.30026	-4.05467	0.70061	Gm8213///Gm14407///Gm5908///Gm14439///Gm5453///Gm13981///Rpl27a	predicted pseudogene 8213///predicted gene 14407///predicted gene 5908///predicted gene 14439///predicted gene 5453///predicted gene 13981///ribosomal protein L27A
98346_at	0.5906	0.0574609	2.29988	-4.05519	1.10241	Tsku	tsukushi, small leucine rich proteoglycan
100325_at	0.5909	0.0575352	2.29898	-4.05641	1.94416	Lilr4b	leukocyte immunoglobulin-like receptor, subfamily B, member 4B
102078_at	0.591	0.0575998	-2.29819	-4.05748	-2.44793	Pth	parathyroid hormone
103793_at	0.5928	0.0578201	2.29552	-4.06109	0.545025	Mvp	major vault protein
95157_at	0.5928	0.0578878	-2.29471	-4.0622	-1.69725	Znrf1	zinc and ring finger 1
AFFX-LysX-5_at	0.5928	0.0579163	2.29436	-4.06267	0.750258
162336_r_at	0.593	0.058012	-2.29321	-4.06423	-0.573431	Acp6	acid phosphatase 6, lysophosphatidic
103319_at	0.593	0.0581021	2.29212	-4.0657	1.30326	Psmd10	proteasome (prosome, macropain) 26S subunit, non-ATPase, 10
95456_r_at	0.593	0.0581067	2.29207	-4.06578	0.646693	Shfm1	split hand/foot malformation (ectrodactyly) type 1
98011_at	0.593	0.0581226	-2.29188	-4.06603	-0.720132	Gabbr1	gamma-aminobutyric acid (GABA) B receptor, 1
95297_at	0.5936	0.0582241	-2.29066	-4.06769	-0.711818	Hoxa1	homeobox A1
162315_f_at	0.5939	0.058373	2.28887	-4.07011	1.41449	Cldn3	claudin 3
92359_at	0.5939	0.0583774	2.28882	-4.07018	1.00221	Blk	B lymphoid kinase
98405_at	0.5939	0.0584051	2.28849	-4.07062	1.18484	Serpinb9	serine (or cysteine) peptidase inhibitor, clade B, member 9
92987_at	0.594	0.0584913	2.28746	-4.07202	0.555561	Slc4a3	solute carrier family 4 (anion exchanger), member 3
93493_at	0.594	0.0585093	-2.28724	-4.07231	-0.578655	Ddx5	DEAD (Asp-Glu-Ala-Asp) box polypeptide 5
97483_at	0.5945	0.058601	2.28615	-4.07379	0.596408	Rpl19	ribosomal protein L19
93235_at	0.5948	0.0587489	-2.28439	-4.07618	-0.541904	Mtmr10	myotubularin related protein 10
97407_at	0.5948	0.0588195	2.28355	-4.07732	0.634611	Ubac1	ubiquitin associated domain containing 1
161309_r_at	0.5948	0.0588866	-2.28275	-4.0784	-1.85017	Rgs11	regulator of G-protein signaling 11
102827_at	0.5948	0.0589199	-2.28236	-4.07893	-0.639195	Nek7	NIMA (never in mitosis gene a)-related expressed kinase 7
94521_at	0.5948	0.0590021	2.28138	-4.08025	0.575809	Cdkn2d	cyclin-dependent kinase inhibitor 2D (p19, inhibits CDK4)
104757_at	0.5948	0.0590726	2.28055	-4.08138	1.44485	Zw10	zw10 kinetochore protein
104311_at	0.5948	0.0590809	2.28045	-4.08151	0.750916	Ubxn4	UBX domain protein 4
103702_i_at	0.5948	0.0590975	-2.28025	-4.08178	-0.78229	Slc22a30	solute carrier family 22, member 30
95523_at	0.5948	0.0591275	-2.2799	-4.08226	-1.25502	Arxes2///Arxes1	adipocyte-related X-chromosome expressed sequence 2///adipocyte-related X-chromosome expressed sequence 1
102252_at	0.5948	0.059192	2.27914	-4.08329	0.685968	Pfdn2	prefoldin 2
161167_r_at	0.5948	0.0592259	2.27874	-4.08384	0.848835	Uck1	uridine-cytidine kinase 1
162171_f_at	0.5948	0.0592376	-2.2786	-4.08402	-1.97625	Fgfr2	fibroblast growth factor receptor 2
103646_at	0.5948	0.0592485	-2.27847	-4.08419	-0.643511	Crat	carnitine acetyltransferase
100449_g_at	0.595	0.0593158	-2.27768	-4.08527	-0.627767	Acvrl1	activin A receptor, type II-like 1
92937_at	0.5951	0.0593801	2.27692	-4.0863	1.1453	Fgfr4	fibroblast growth factor receptor 4
101714_at	0.5951	0.0594257	-2.27638	-4.08702	-1.16785	Tenm1	teneurin transmembrane protein 1
95533_at	0.5952	0.059585	-2.27451	-4.08955	-0.763697	Zfp106	zinc finger protein 106
100484_at	0.5952	0.0596051	2.27428	-4.08987	1.45677	Mmp13	matrix metallopeptidase 13
99638_at	0.5952	0.0596704	2.27351	-4.09091	1.11266	Col18a1	collagen, type XVIII, alpha 1
103294_at	0.5952	0.059738	-2.27272	-4.09198	-0.849643	Rgs5	regulator of G-protein signaling 5
103993_at	0.5952	0.0597525	2.27255	-4.09221	1.4717	Spsb2	splA/ryanodine receptor domain and SOCS box containing 2
97788_at	0.5952	0.0597866	2.27215	-4.09275	1.0996	Krt12	keratin 12
103565_at	0.5952	0.0598243	2.27171	-4.09335	0.701393	1810009A15Rik	RIKEN cDNA 1810009A15 gene
94054_at	0.5952	0.0598657	2.27123	-4.094	0.577898	Cttn	cortactin
93496_at	0.5952	0.0598962	-2.27088	-4.09448	-0.776713	Elovl5	ELOVL family member 5, elongation of long chain fatty acids (yeast)
95183_i_at	0.5952	0.0599128	-2.27068	-4.09474	-1.85598
95000_g_at	0.5953	0.0599988	-2.26968	-4.0961	-1.00715	Cubn	cubilin (intrinsic factor-cobalamin receptor)
99816_at	0.5953	0.0600212	2.26942	-4.09645	1.66061	Hspa2	heat shock protein 2
103763_at	0.5954	0.0600708	-2.26884	-4.09724	-0.638614	Ash1l	ash1 (absent, small, or homeotic)-like (Drosophila)
96977_at	0.5971	0.0602944	-2.26625	-4.10075	-0.839261	Gm9574	histocompatibility 2, T region pseudogene
93338_at	0.5991	0.0605465	-2.26333	-4.10469	-1.74085	Mdm4	transformed mouse 3T3 cell double minute 4
160726_at	0.5993	0.0607075	-2.26148	-4.1072	-0.586548	Qk	quaking
102910_at	0.5993	0.0607762	-2.26069	-4.10827	-1.18505	Abcb1a	ATP-binding cassette, sub-family B (MDR/TAP), member 1A
94079_at	0.5993	0.0607951	-2.26047	-4.10857	-1.10865	2018-09-04	septin 4
102255_at	0.5993	0.0608462	-2.25989	-4.10936	-0.761386	Osmr	oncostatin M receptor
102205_at	0.5993	0.0608976	-2.2593	-4.11016	-1.12379	Gnptab	N-acetylglucosamine-1-phosphate transferase, alpha and beta subunits
98626_at	0.5993	0.0609396	2.25881	-4.11081	0.692376	Trappc2l	trafficking protein particle complex 2-like
103757_at	0.5993	0.0609953	-2.25818	-4.11167	-1.02774	Hinfp	histone H4 transcription factor
94997_at	0.5993	0.0610071	-2.25804	-4.11186	-0.632976	Emcn	endomucin
162424_f_at	0.5993	0.061034	2.25774	-4.11227	0.835003	Ddx17	DEAD (Asp-Glu-Ala-Asp) box polypeptide 17
95363_at	0.5993	0.0610483	2.25757	-4.11249	0.684664	Gzmm	granzyme M (lymphocyte met-ase 1)
97251_at	0.6016	0.0613265	2.2544	-4.11679	0.54481	Mrps10	mitochondrial ribosomal protein S10
94705_at	0.6026	0.0615127	-2.25228	-4.11966	-1.35456	Eya1	EYA transcriptional coactivator and phosphatase 1
96698_at	0.6026	0.0615702	2.25163	-4.12054	0.514054	Psmd5	proteasome (prosome, macropain) 26S subunit, non-ATPase, 5
162070_r_at	0.6026	0.0615709	-2.25162	-4.12055	-2.1526	Cyp24a1	cytochrome P450, family 24, subfamily a, polypeptide 1
96687_f_at	0.6026	0.0616623	2.25058	-4.12195	0.537799	Romo1	reactive oxygen species modulator 1
162200_r_at	0.6026	0.0617728	-2.24934	-4.12364	-1.43248	Agr2	anterior gradient 2
101909_f_at	0.6026	0.0617836	2.24921	-4.12381	0.768984	Mup3	major urinary protein 3
160147_r_at	0.6026	0.0617848	2.2492	-4.12383	1.17947	H1foo	H1 histone family, member O, oocyte-specific
101337_at	0.6026	0.0618131	-2.24888	-4.12426	-0.644672	Moxd2	monooxygenase, DBH-like 2
92352_at	0.6029	0.0619379	-2.24747	-4.12616	-0.57327	S1pr3	sphingosine-1-phosphate receptor 3
102430_at	0.6029	0.0619443	-2.2474	-4.12626	-0.668608	Myd88	myeloid differentiation primary response gene 88
101072_at	0.6035	0.0620545	-2.24616	-4.12794	-0.653643	Eif4ebp2	eukaryotic translation initiation factor 4E binding protein 2
101707_at	0.6038	0.0621342	-2.24526	-4.12915	-0.580252	Aldh1a2	aldehyde dehydrogenase family 1, subfamily A2
98727_at	0.6045	0.0622537	2.24392	-4.13097	0.916813	Gucy2e	guanylate cyclase 2e
99700_at	0.6048	0.0623288	-2.24308	-4.13211	-1.30276	Vmn2r26	vomeronasal 2, receptor 26
102244_at	0.6048	0.0624484	-2.24174	-4.13392	-1.17732	Prss39	protease, serine 39
162386_at	0.6048	0.0624861	-2.24132	-4.13449	-2.30287
94232_at	0.6048	0.0625175	2.24097	-4.13496	0.857887	Ccnd1	cyclin D1
98865_at	0.6048	0.0625375	2.24075	-4.13526	0.602767	Has2	hyaluronan synthase 2
93304_at	0.6048	0.0626075	-2.23997	-4.13632	-0.890782	Slc3a1	solute carrier family 3, member 1
98067_at	0.6048	0.0626572	2.23941	-4.13707	0.744449	Cdkn1a	cyclin-dependent kinase inhibitor 1A (P21)
104169_at	0.6048	0.0626742	-2.23923	-4.13732	-1.6809	Zic1	zinc finger protein of the cerebellum 1
92804_at	0.6048	0.0627209	2.23871	-4.13803	0.636996	Polr2h	polymerase (RNA) II (DNA directed) polypeptide H
96193_at	0.6052	0.0628992	2.23673	-4.14071	0.995183	Dmwd	dystrophia myotonica-containing WD repeat motif
160590_r_at	0.6052	0.0629263	2.23643	-4.14111	0.768552	Comtd1	catechol-O-methyltransferase domain containing 1
160170_at	0.6052	0.0629303	2.23638	-4.14117	1.41159	Stmn3	stathmin-like 3
162127_r_at	0.6052	0.0630477	-2.23508	-4.14293	-1.11698	Pa2g4	proliferation-associated 2G4
101576_f_at	0.6052	0.0630919	-2.23459	-4.14359	-1.62191	Serpina1b	serine (or cysteine) preptidase inhibitor, clade A, member 1B
98449_at	0.6052	0.0631119	-2.23437	-4.14389	-0.52705	Sart1	squamous cell carcinoma antigen recognized by T cells 1
99488_at	0.6052	0.0631259	-2.23422	-4.1441	-0.905009	Iapp	islet amyloid polypeptide
96734_at	0.6052	0.0631417	-2.23404	-4.14434	-0.486101	Synj2bp	synaptojanin 2 binding protein
96496_g_at	0.606	0.0632981	-2.23232	-4.14667	-0.578632	Myt1l	myelin transcription factor 1-like
95587_at	0.606	0.0633285	-2.23198	-4.14713	-0.637593	Coq10a	coenzyme Q10A
98523_at	0.6069	0.0635782	-2.22924	-4.15084	-0.524273	Rps29	ribosomal protein S29
94488_at	0.6069	0.0635929	2.22907	-4.15106	0.648758	Vta1	vesicle (multivesicular body) trafficking 1
97943_at	0.6069	0.0636128	2.22886	-4.15135	0.625514	Capn6	calpain 6
95983_at	0.6069	0.0636574	-2.22837	-4.15202	-1.68537
100225_f_at	0.6069	0.0636734	2.22819	-4.15225	0.669871	Psmc3	proteasome (prosome, macropain) 26S subunit, ATPase 3
162107_r_at	0.6069	0.0637694	2.22714	-4.15367	2.15408	Timp1	tissue inhibitor of metalloproteinase 1
104541_at	0.6069	0.0637912	-2.2269	-4.154	-1.50712	Prtn3	proteinase 3
97013_f_at	0.6069	0.0638142	2.22665	-4.15434	2.23607	Cyba	cytochrome b-245, alpha polypeptide
104699_at	0.6072	0.0639087	2.22562	-4.15573	0.755902	Pik3c3	phosphoinositide-3-kinase, class 3
162494_at	0.6072	0.0640394	-2.22419	-4.15766	-1.59575	Pdlim4	PDZ and LIM domain 4
92467_g_at	0.6072	0.0640646	-2.22392	-4.15803	-1.16479	Plcb1	phospholipase C, beta 1
96157_at	0.6072	0.0641596	-2.22289	-4.15943	-0.718688	Zfp91	zinc finger protein 91
162065_r_at	0.6072	0.0641865	-2.22259	-4.15982	-1.52388	Dusp9	dual specificity phosphatase 9
160105_r_at	0.6072	0.0642055	-2.22239	-4.1601	-0.607798	Pigk	phosphatidylinositol glycan anchor biosynthesis, class K
161497_f_at	0.6072	0.0642391	2.22202	-4.1606	0.717154	Itga7	integrin alpha 7
103052_r_at	0.6072	0.064247	-2.22194	-4.16071	-0.697543	Nr2f2	nuclear receptor subfamily 2, group F, member 2
94271_at	0.6072	0.0643356	2.22098	-4.16201	1.3979	Dmtf1	cyclin D binding myb-like transcription factor 1
160108_at	0.6072	0.0644092	2.22018	-4.16309	1.32003	Nupr1	nuclear protein transcription regulator 1
95629_at	0.6072	0.0644709	2.21951	-4.16399	0.59114	Trappc1	trafficking protein particle complex 1
97703_at	0.6072	0.064494	2.21926	-4.16433	0.739721	Rpf2	ribosome production factor 2 homolog
92722_f_at	0.6072	0.064587	-2.21826	-4.16569	-0.613183	Six1	sine oculis-related homeobox 1
99579_at	0.6072	0.0646234	2.21786	-4.16622	0.510008	Atp1b3	ATPase, Na+/K+ transporting, beta 3 polypeptide
100907_at	0.6072	0.0646491	2.21759	-4.1666	1.20635	Kcne1l	potassium voltage-gated channel, Isk-related family, member 1-like, pseudogene
100319_at	0.6072	0.0647111	-2.21692	-4.1675	-0.665589	Il10	interleukin 10
92747_at	0.6072	0.064741	2.21659	-4.16793	1.28419	Nkx2-2	NK2 homeobox 2
92607_at	0.6072	0.0648442	2.21548	-4.16944	0.988423	Mest	mesoderm specific transcript
93186_at	0.6072	0.0648567	-2.21535	-4.16962	-0.797741	Tet1	tet methylcytosine dioxygenase 1
101522_at	0.6072	0.0648633	-2.21528	-4.16971	-0.602125	Tm4sf1	transmembrane 4 superfamily member 1
103639_at	0.6072	0.0648643	2.21527	-4.16973	1.31852	Ifit2	interferon-induced protein with tetratricopeptide repeats 2
104556_at	0.6073	0.0649398	-2.21446	-4.17083	-1.7446	Rimklb	ribosomal modification protein rimK-like family member B
92457_at	0.6073	0.0649935	-2.21388	-4.17161	-1.12825	Prr15	proline rich 15
92571_at	0.6073	0.0650853	2.2129	-4.17293	0.522428	Hspa4	heat shock protein 4
103858_at	0.6073	0.0651203	-2.21252	-4.17344	-0.498698	Eral1	Era (G-protein)-like 1 (E. coli)
99586_at	0.6073	0.0651447	2.21226	-4.17379	0.646837	Cst3	cystatin C
103697_at	0.6073	0.0651844	-2.21184	-4.17437	-0.56688	Lifr	leukemia inhibitory factor receptor
102329_at	0.6073	0.0652161	-2.2115	-4.17483	-1.26284	Cideb	cell death-inducing DNA fragmentation factor, alpha subunit-like effector B
94395_at	0.6078	0.0653158	2.21043	-4.17627	0.571985	Fubp1	far upstream element (FUSE) binding protein 1
98471_f_at	0.6079	0.0654149	-2.20937	-4.1777	-0.542449	Kifc1	kinesin family member C1
100213_f_at	0.6079	0.0654535	2.20896	-4.17825	0.635572	Rpl41	ribosomal protein L41
101788_f_at	0.6079	0.0654944	2.20853	-4.17884	0.490614	Ifna9///Ifna6///Ifna11///Ifna1	interferon alpha 9///interferon alpha 6///interferon alpha 11///interferon alpha 1
98086_r_at	0.6079	0.0656068	-2.20733	-4.18046	-0.617231	Rps28	ribosomal protein S28
97529_at	0.6079	0.0656734	2.20662	-4.18141	0.999429	Anxa8	annexin A8
161603_r_at	0.6079	0.0657877	-2.20541	-4.18305	-0.975638	Epb41l4a	erythrocyte membrane protein band 4.1 like 4a
100884_at	0.6079	0.0658182	2.20509	-4.18349	0.628481	Akr1b8	aldo-keto reductase family 1, member B8
160337_at	0.6079	0.0658749	2.20449	-4.1843	1.17557	Isyna1	myo-inositol 1-phosphate synthase A1
102271_at	0.6079	0.0658774	-2.20446	-4.18433	-0.572125	Zmiz2	zinc finger, MIZ-type containing 2
102730_at	0.6079	0.0658871	-2.20436	-4.18447	-1.41602	H2-M3	histocompatibility 2, M region locus 3
98462_s_at	0.6079	0.0659413	-2.20379	-4.18525	-0.713066	Klc4	kinesin light chain 4
97339_at	0.6079	0.0659496	-2.2037	-4.18537	-0.501135	Git1	G protein-coupled receptor kinase-interactor 1
101467_at	0.6079	0.0659994	-2.20317	-4.18608	-0.820057	S100b	S100 protein, beta polypeptide, neural
102949_g_at	0.6079	0.0660032	-2.20313	-4.18613	-0.554559	Gml///Gml2	glycosylphosphatidylinositol anchored molecule like///glycosylphosphatidylinositol anchored molecule like 2
93403_at	0.6086	0.0661367	-2.20173	-4.18803	-1.19592	Atp2a3	ATPase, Ca++ transporting, ubiquitous
95977_at	0.6086	0.0662216	-2.20083	-4.18924	-1.88512	D2Ertd239e	DNA segment, Chr 2, ERATO Doi 239, expressed
93789_s_at	0.6086	0.0662485	2.20055	-4.18963	0.618396	Sin3b	transcriptional regulator, SIN3B (yeast)
94095_at	0.6086	0.0662751	-2.20027	-4.19	-0.798646
98616_f_at	0.6088	0.0663971	2.19899	-4.19174	0.523017	Myh7	myosin, heavy polypeptide 7, cardiac muscle, beta
102732_at	0.6088	0.0663999	2.19896	-4.19178	0.579829	Tln1	talin 1
92647_at	0.6091	0.0665107	2.19779	-4.19335	0.586899	Rbbp4	retinoblastoma binding protein 4
99341_r_at	0.6091	0.0665731	-2.19714	-4.19423	-0.72728	9130016M20Rik	RIKEN cDNA 9130016M20 gene
99899_at	0.6091	0.0665886	-2.19698	-4.19445	-1.20016	Ccr6	chemokine (C-C motif) receptor 6
100631_r_at	0.6091	0.0667001	-2.19581	-4.19602	-0.725597	Gstm5	glutathione S-transferase, mu 5
94840_at	0.6091	0.0667492	2.1953	-4.19672	0.508641	Hexa	hexosaminidase A
94350_f_at	0.6091	0.066801	-2.19476	-4.19745	-0.655719	Nqo1	NAD(P)H dehydrogenase, quinone 1
92315_at	0.6091	0.0668175	-2.19459	-4.19768	-0.936324	Slfn4	schlafen 4
104344_at	0.6091	0.0668242	-2.19452	-4.19777	-0.688717	Klkb1	kallikrein B, plasma 1
96926_at	0.6107	0.0670768	-2.19189	-4.20133	-0.701263	Smoc2	SPARC related modular calcium binding 2
103509_at	0.6107	0.0670981	-2.19167	-4.20162	-0.894948	Tnfrsf9	tumor necrosis factor receptor superfamily, member 9
100086_at	0.6108	0.0672201	-2.1904	-4.20333	-0.5606	Lrpap1	low density lipoprotein receptor-related protein associated protein 1
96099_at	0.6108	0.0672427	-2.19017	-4.20365	-0.535685	Csnk2b	casein kinase 2, beta polypeptide
99082_at	0.6108	0.0672557	2.19003	-4.20383	0.514522	Fkbp10	FK506 binding protein 10
104682_at	0.6111	0.0673429	-2.18913	-4.20505	-0.590909	Tuba8	tubulin, alpha 8
104146_at	0.6111	0.0673802	-2.18874	-4.20557	-0.759542	Rasip1	Ras interacting protein 1
92521_at	0.6112	0.067452	-2.188	-4.20658	-0.740168	Zfhx3	zinc finger homeobox 3
101793_at	0.6112	0.0674898	-2.18761	-4.2071	-0.60498	Fcgr1	Fc receptor, IgG, high affinity I
101902_at	0.6112	0.0675441	-2.18705	-4.20786	-0.588883	Rbpj	recombination signal binding protein for immunoglobulin kappa J region
98832_at	0.6128	0.0678219	-2.18419	-4.21172	-0.714334	Tpo	thyroid peroxidase
160096_at	0.6128	0.0678416	-2.18399	-4.21199	-0.618023	Spop	speckle-type POZ protein
97241_at	0.6128	0.0678643	2.18375	-4.21231	0.850663	Ubxn1	UBX domain protein 1
95177_at	0.6132	0.0679606	2.18277	-4.21364	1.95306	AA414993	expressed sequence AA414993
93657_at	0.6133	0.0680238	2.18212	-4.21452	0.655474	Spib	Spi-B transcription factor (Spi-1/PU.1 related)
161207_at	0.6146	0.0682112	-2.1802	-4.21711	-0.70851
95746_at	0.6146	0.0682632	2.17967	-4.21782	0.5071	Atp6v1a	ATPase, H+ transporting, lysosomal V1 subunit A
94323_at	0.6147	0.0683617	2.17867	-4.21918	0.507771	Nutf2-ps1///Gm9386///Nutf2-ps2///Nutf2	nuclear transport factor 2, pseudogene 1///predicted pseudogene 9386///nuclear transport factor 2, pseudogene 2///nuclear transport factor 2
104601_at	0.6147	0.0683727	-2.17855	-4.21933	-0.570719	Thbd	thrombomodulin
98728_at	0.6147	0.0684221	-2.17805	-4.22001	-0.826668	Tnfrsf8	tumor necrosis factor receptor superfamily, member 8
161341_f_at	0.6162	0.0686624	2.17561	-4.22331	1.01174	Gabpb1	GA repeat binding protein, beta 1
97800_at	0.6162	0.0687713	2.1745	-4.2248	0.601577	Fastk	Fas-activated serine/threonine kinase
93098_at	0.6162	0.0688029	2.17418	-4.22523	1.3773
102307_at	0.6162	0.068846	2.17375	-4.22582	1.23941	Dcx	doublecortin
94453_at	0.6162	0.0689279	2.17292	-4.22693	0.573312	Mien1	migration and invasion enhancer 1
95730_at	0.6162	0.0689467	2.17273	-4.22719	0.72996	Mrps34	mitochondrial ribosomal protein S34
162355_at	0.6162	0.0689907	2.17229	-4.22779	1.08813
160892_at	0.6162	0.0690545	-2.17164	-4.22866	-0.734195	Dlg3	discs, large homolog 3 (Drosophila)
98860_at	0.6162	0.0691171	-2.17101	-4.22951	-0.630121	Sts	steroid sulfatase
103414_at	0.6162	0.0691672	2.17051	-4.23019	0.807027	Skiv2l	superkiller viralicidic activity 2-like (S. cerevisiae)
96243_f_at	0.6162	0.0691985	2.17019	-4.23062	1.21336	Aldh9a1	aldehyde dehydrogenase 9, subfamily A1
104594_at	0.6162	0.0693188	-2.16898	-4.23225	-0.614267	S100a14	S100 calcium binding protein A14
102373_at	0.6162	0.0693747	-2.16842	-4.23301	-0.600306	Enpep	glutamyl aminopeptidase
161055_r_at	0.6162	0.0694115	-2.16805	-4.23351	-0.991125	Spryd7	SPRY domain containing 7
162264_s_at	0.6162	0.0694131	-2.16803	-4.23353	-0.946592	Bub1	BUB1, mitotic checkpoint serine/threonine kinase
95905_at	0.6162	0.069478	-2.16738	-4.23441	-1.07816	Tmem266	transmembrane protein 266
162455_f_at	0.6162	0.0695261	2.1669	-4.23506	1.36439	Tmem214	transmembrane protein 214
97288_at	0.6162	0.069529	-2.16687	-4.2351	-1.2628	Pdzk1	PDZ domain containing 1
99359_at	0.6162	0.0695554	-2.16661	-4.23545	-0.775463	D9Ertd26e	DNA segment, Chr 9, ERATO Doi 26, expressed
104469_at	0.6162	0.0695744	2.16642	-4.23571	0.522375	Pdpn	podoplanin
92579_at	0.6164	0.0696471	-2.16569	-4.23669	-0.558517	Ssb	Sjogren syndrome antigen B
96283_at	0.6168	0.0697422	2.16474	-4.23797	0.821317	Itm2c	integral membrane protein 2C
93199_at	0.6169	0.0699385	-2.16278	-4.24061	-0.988354
94018_at	0.6169	0.0699863	-2.16231	-4.24125	-0.541671	Ubl3	ubiquitin-like 3
161294_f_at	0.6169	0.070005	-2.16212	-4.24151	-0.745672	Clu	clusterin
160331_at	0.6169	0.0700994	-2.16118	-4.24277	-0.923482	Zbtb7b	zinc finger and BTB domain containing 7B
97136_at	0.6169	0.0701449	-2.16073	-4.24338	-0.662178	Trpm7	transient receptor potential cation channel, subfamily M, member 7
161819_f_at	0.6169	0.0701464	2.16071	-4.2434	0.59632	Laptm5	lysosomal-associated protein transmembrane 5
97911_at	0.6169	0.0701551	2.16063	-4.24352	0.556659	Lamtor4	late endosomal/lysosomal adaptor, MAPK and MTOR activator 4
99938_at	0.6169	0.070168	2.1605	-4.24369	1.07526	Xrcc1	X-ray repair complementing defective repair in Chinese hamster cells 1
92423_at	0.6169	0.0701927	2.16025	-4.24402	1.28838	Pard6a	par-6 family cell polarity regulator alpha
160647_at	0.6177	0.0704928	-2.15728	-4.24803	-0.749137	Car6	carbonic anhydrase 6
103729_at	0.6177	0.0705978	2.15625	-4.24943	1.76992	Lama1	laminin, alpha 1
98531_g_at	0.6177	0.070621	2.15602	-4.24974	0.631911	Gas5	growth arrest specific 5
98886_at	0.6177	0.0706439	2.15579	-4.25004	0.635364	Dpy30	dpy-30, histone methyltransferase complex regulatory subunit
96354_at	0.6177	0.070646	-2.15577	-4.25007	-0.668611	Mbnl1	muscleblind-like 1 (Drosophila)
93780_at	0.6177	0.070672	-2.15552	-4.25041	-0.534573	Acot13	acyl-CoA thioesterase 13
102859_at	0.6177	0.0706801	2.15544	-4.25052	0.574648	Reep1	receptor accessory protein 1
93524_i_at	0.6177	0.0707849	-2.1544	-4.25191	-1.75099	Gm5801///Ube2j2	ubiquitin-conjugating enzyme E2, J2 homolog pseudogene///ubiquitin-conjugating enzyme E2J 2
99658_f_at	0.6177	0.0708119	2.15414	-4.25227	0.552532	Fahd1	fumarylacetoacetate hydrolase domain containing 1
100155_at	0.6177	0.070822	2.15404	-4.2524	0.522317	Ddr1	discoidin domain receptor family, member 1
98007_at	0.6177	0.070874	-2.15353	-4.25309	-0.668868	Rps6ka2	ribosomal protein S6 kinase, polypeptide 2
102736_at	0.6177	0.070882	2.15345	-4.2532	1.24663	Ccl2	chemokine (C-C motif) ligand 2
160613_at	0.6181	0.0709811	-2.15248	-4.25451	-0.726351	Tinagl1	tubulointerstitial nephritis antigen-like 1
98766_at	0.6185	0.0711177	-2.15114	-4.25632	-0.670659	Sh3bp5	SH3-domain binding protein 5 (BTK-associated)
94800_at	0.6185	0.0711255	-2.15106	-4.25642	-1.55387	Dnajc1	DnaJ heat shock protein family (Hsp40) member C1
94801_at	0.6191	0.0712399	-2.14994	-4.25793	-0.524343	Pgrmc2	progesterone receptor membrane component 2
93938_at	0.6193	0.0713386	2.14898	-4.25923	0.550242	Slc30a1	solute carrier family 30 (zinc transporter), member 1
99023_at	0.6193	0.0713579	2.14879	-4.25948	0.745632	Pafah1b2	platelet-activating factor acetylhydrolase, isoform 1b, subunit 2
104245_at	0.6194	0.0715249	-2.14716	-4.26167	-0.714845	Clip1	CAP-GLY domain containing linker protein 1
96623_at	0.6194	0.0715385	2.14703	-4.26185	1.08313	Ugcg	UDP-glucose ceramide glucosyltransferase
101860_at	0.6194	0.0716115	2.14632	-4.26281	1.40241	Gmfb	glia maturation factor, beta
98916_at	0.6194	0.0716471	-2.14597	-4.26328	-0.713215	Ppp2r2a	protein phosphatase 2, regulatory subunit B, alpha
103207_at	0.6194	0.0716912	-2.14555	-4.26385	-0.65299	Pola1	polymerase (DNA directed), alpha 1
95651_at	0.6194	0.07177	-2.14478	-4.26488	-0.674968	Myg1	melanocyte proliferating gene 1
104393_at	0.6194	0.0718576	-2.14393	-4.26603	-0.633137	Fam220a	family with sequence similarity 220, member A
160340_at	0.6194	0.0718774	2.14374	-4.26629	1.50879	D8Ertd738e///Mri1	DNA segment, Chr 8, ERATO Doi 738, expressed///methylthioribose-1-phosphate isomerase 1
98758_at	0.6194	0.0718802	2.14371	-4.26632	0.58374	Alox15	arachidonate 15-lipoxygenase
100982_at	0.6194	0.0719342	-2.14319	-4.26703	-0.887496	Kctd9	potassium channel tetramerisation domain containing 9
94532_at	0.6194	0.0719923	2.14263	-4.26779	0.573309	Atp6v1e1	ATPase, H+ transporting, lysosomal V1 subunit E1
98018_at	0.6194	0.072062	-2.14195	-4.26869	-0.84793	Procr	protein C receptor, endothelial
104299_at	0.6194	0.0720882	-2.1417	-4.26904	-0.732083	Zdhhc14	zinc finger, DHHC domain containing 14
94263_f_at	0.6194	0.0721951	2.14067	-4.27042	0.508736	Psmb7	proteasome (prosome, macropain) subunit, beta type 7
98507_at	0.6194	0.0722425	-2.14021	-4.27104	-0.753335	Nr1d1	nuclear receptor subfamily 1, group D, member 1
161022_at	0.6194	0.0722899	-2.13976	-4.27166	-1.04868	Fam207a	family with sequence similarity 207, member A
160214_at	0.6194	0.0723482	-2.13919	-4.27241	-0.776183	Lancl2	LanC (bacterial lantibiotic synthetase component C)-like 2
161113_at	0.6194	0.0723616	-2.13907	-4.27259	-0.68039	Esr1	estrogen receptor 1 (alpha)
104154_at	0.6194	0.0724306	2.1384	-4.27348	0.686029	Trp53	transformation related protein 53
97757_at	0.6194	0.072532	-2.13743	-4.27479	-1.14691	Sva	seminal vesicle antigen
161550_r_at	0.6194	0.0725505	-2.13725	-4.27503	-0.682711	Vcp	valosin containing protein
104343_f_at	0.6194	0.0725656	-2.13711	-4.27523	-0.622691	Pla2g12a	phospholipase A2, group XIIA
101445_at	0.6194	0.0725894	2.13688	-4.27553	0.663618	Dnmt1	DNA methyltransferase (cytosine-5) 1
162387_f_at	0.6194	0.0726011	-2.13676	-4.27569	-0.525235	Mfn1	mitofusin 1
97438_r_at	0.6194	0.0726147	-2.13663	-4.27586	-0.639045	Ankib1	ankyrin repeat and IBR domain containing 1
93358_at	0.6206	0.0728058	2.13481	-4.27832	0.753564	Eif1ax	eukaryotic translation initiation factor 1A, X-linked
95661_at	0.6206	0.0728727	2.13417	-4.27919	0.552715	Cd9	CD9 antigen
96221_at	0.6206	0.07294	-2.13352	-4.28005	-1.15386	Traf3ip2	TRAF3 interacting protein 2
98079_at	0.6206	0.0729867	-2.13308	-4.28065	-0.776027	Car14	carbonic anhydrase 14
94223_at	0.6206	0.0730829	2.13216	-4.28189	0.591888	Net1	neuroepithelial cell transforming gene 1
93057_at	0.6206	0.0732257	2.1308	-4.28372	0.508017	Btf3	basic transcription factor 3
161482_f_at	0.6206	0.0732583	-2.13049	-4.28413	-0.985644	Prph	peripherin
104749_at	0.6206	0.0732606	-2.13047	-4.28416	-0.66576	Rnf20	ring finger protein 20
94696_at	0.6206	0.0732615	-2.13046	-4.28417	-0.815296	Ccr4	chemokine (C-C motif) receptor 4
161890_f_at	0.6206	0.0732895	-2.1302	-4.28453	-2.02201	Reg3b	regenerating islet-derived 3 beta
160507_at	0.6206	0.0733218	2.12989	-4.28495	0.508636	Rnft1	ring finger protein, transmembrane 1
93050_at	0.6206	0.0733566	-2.12956	-4.28539	-1.03505	Myl2	myosin, light polypeptide 2, regulatory, cardiac, slow
161513_r_at	0.6208	0.0734511	-2.12866	-4.2866	-1.61989	Chmp1b	charged multivesicular body protein 1B
161077_f_at	0.6208	0.0734852	2.12834	-4.28703	0.959423	Smarcd2	SWI/SNF related, matrix associated, actin dependent regulator of chromatin, subfamily d, member 2
103988_at	0.6208	0.0735229	-2.12798	-4.28751	-0.500615	Atg2a	autophagy related 2A
162462_r_at	0.6208	0.073669	-2.1266	-4.28937	-0.48683	Pck2	phosphoenolpyruvate carboxykinase 2 (mitochondrial)
97140_at	0.6208	0.073671	-2.12658	-4.2894	-1.22667	D1Ertd75e	DNA segment, Chr 1, ERATO Doi 75, expressed
97129_at	0.6208	0.0736722	2.12657	-4.28941	2.15825	BC052688	cDNA sequence BC052688
161105_at	0.6208	0.0737543	2.1258	-4.29046	0.645548	AA408650	expressed sequence AA408650
160580_at	0.6208	0.0738094	-2.12528	-4.29116	-1.51602	Man1a	mannosidase 1, alpha
98098_at	0.6208	0.0738336	-2.12505	-4.29146	-0.838954	Car1	carbonic anhydrase 1
160796_at	0.6208	0.0739001	2.12442	-4.29231	0.845321	Tiam2	T cell lymphoma invasion and metastasis 2
97222_at	0.6208	0.0739311	-2.12413	-4.2927	-0.557277	Rab6a	RAB6A, member RAS oncogene family
99672_at	0.6208	0.0739682	-2.12378	-4.29317	-0.527348	Clcn4	chloride channel, voltage-sensitive 4
97364_at	0.6212	0.0740625	-2.12289	-4.29437	-1.18536	Asf1b	anti-silencing function 1B histone chaperone
101099_at	0.6212	0.0741728	-2.12186	-4.29576	-0.787054	Nsg1	neuron specific gene family member 1
98901_at	0.6212	0.0742187	2.12143	-4.29634	0.511479	Fcf1	FCF1 rRNA processing protein
97134_at	0.6212	0.0742229	2.12139	-4.29639	0.93448	AA517864	expressed sequence AA517864
96290_f_at	0.6213	0.0743773	2.11994	-4.29834	0.596465	Gm10916///Gm28900///Gm15682///Gm10045///Gm11703///Gm12618///Gm13653///Gm5528///Gm5445///Rpl21	predicted gene 10916///predicted gene 28900///predicted gene 15682///predicted pseudogene 10045///predicted gene 11703///predicted gene 12618///predicted gene 13653///predicted gene 5528///predicted gene 5445///ribosomal protein L21
102223_at	0.6213	0.0743951	-2.11977	-4.29856	-0.545148	Ppl	periplakin
96486_at	0.6213	0.0744451	2.11931	-4.29919	1.35933
101521_at	0.6213	0.0744489	2.11927	-4.29924	0.711141	Birc5	baculoviral IAP repeat-containing 5
AFFX-BioB-5_st	0.6213	0.0744782	-2.119	-4.29961	-1.1473
103408_at	0.622	0.0746128	-2.11774	-4.3013	-0.945561	Prkd2	protein kinase D2
97934_at	0.6233	0.0748357	-2.11567	-4.30409	-1.20602	Galnt1	UDP-N-acetyl-alpha-D-galactosamine:polypeptide N-acetylgalactosaminyltransferase 1
96563_at	0.6233	0.0748707	-2.11534	-4.30453	-0.821802	Usp24	ubiquitin specific peptidase 24
92558_at	0.6234	0.074925	2.11483	-4.30521	0.845178	Vcam1	vascular cell adhesion molecule 1
93862_i_at	0.6241	0.075113	-2.11309	-4.30756	-0.860625	Defa24	defensin, alpha, 24
92845_at	0.6241	0.0751163	-2.11306	-4.3076	-0.467439	Oxct1	3-oxoacid CoA transferase 1
97278_at	0.6241	0.075207	-2.11222	-4.30873	-0.950371	Eif4h	eukaryotic translation initiation factor 4H
104366_at	0.6241	0.0752091	-2.1122	-4.30875	-0.538193	Zfp362	zinc finger protein 362
162502_f_at	0.6249	0.0753977	-2.11046	-4.3111	-0.620186	Cga	glycoprotein hormones, alpha subunit
98795_at	0.6249	0.0754147	-2.1103	-4.31131	-1.076	Thrb	thyroid hormone receptor beta
101884_at	0.6251	0.0754952	2.10956	-4.31231	1.10027	Xlr4a	X-linked lymphocyte-regulated 4A
103736_at	0.6251	0.0755652	-2.10891	-4.31317	-0.904611	Sash1	SAM and SH3 domain containing 1
94743_f_at	0.6251	0.0755893	2.10869	-4.31347	0.636569	Gm4788	predicted gene 4788
102702_at	0.6254	0.075676	-2.10789	-4.31454	-0.625759	Cuedc1	CUE domain containing 1
102585_f_at	0.6255	0.075732	-2.10738	-4.31524	-0.582955	LOC102642862///Igkv4-59///Igkv4-70///Igkc	uncharacterized LOC102642862///immunoglobulin kappa variable 4-59///immunoglobulin kappa chain variable 4-70///immunoglobulin kappa constant
93575_at	0.6258	0.075824	2.10653	-4.31637	0.802184	Ggh	gamma-glutamyl hydrolase
97109_at	0.6268	0.0759876	-2.10503	-4.31839	-0.762992	Tpsab1	tryptase alpha/beta 1
97841_at	0.6275	0.0761583	2.10347	-4.32049	0.553059	Chmp2a	charged multivesicular body protein 2A
93118_at	0.6275	0.0763165	-2.10203	-4.32243	-0.673383	Hnrnpa2b1	heterogeneous nuclear ribonucleoprotein A2/B1
103562_f_at	0.6275	0.0763772	2.10148	-4.32317	1.00455	Gm3579///LOC67527	predicted gene 3579///murine leukemia retrovirus
97826_at	0.6275	0.0764231	-2.10106	-4.32374	-0.521536	Fcgbp	Fc fragment of IgG binding protein
161764_r_at	0.6275	0.0764238	-2.10105	-4.32374	-1.96204	Stac	src homology three (SH3) and cysteine rich domain
103805_at	0.6275	0.0764848	-2.1005	-4.32449	-0.782626	Nbn	nibrin
96883_at	0.6275	0.0765887	2.09955	-4.32576	0.475011	Eif3g	eukaryotic translation initiation factor 3, subunit G
103776_at	0.6275	0.0765961	-2.09948	-4.32585	-1.42843	B4galnt2	beta-1,4-N-acetyl-galactosaminyl transferase 2
104619_at	0.6275	0.076615	-2.09931	-4.32608	-1.29556	Sphk2	sphingosine kinase 2
98817_at	0.6275	0.0766805	2.09872	-4.32688	1.2873	Fst	follistatin
101177_at	0.6275	0.076845	-2.09723	-4.32888	-1.22884	Acvr1b	activin A receptor, type 1B
103534_at	0.6275	0.0768545	-2.09714	-4.329	-1.34462	Hbb-b2	hemoglobin, beta adult minor chain
94813_at	0.6275	0.0769086	-2.09665	-4.32966	-0.589324	Gas1	growth arrest specific 1
160852_at	0.6275	0.0770065	-2.09577	-4.33085	-0.748564	Krt15	keratin 15
95635_g_at	0.6275	0.0770099	2.09574	-4.33089	1.04335	0610010K14Rik///Rnasek	RIKEN cDNA 0610010K14 gene///ribonuclease, RNase K
162180_r_at	0.6275	0.0770603	-2.09528	-4.3315	-0.673923	Nedd8	neural precursor cell expressed, developmentally down-regulated gene 8
160620_at	0.6275	0.077167	2.09432	-4.33279	0.936097	Gt(ROSA)26Sor	gene trap ROSA 26, Philippe Soriano
92254_at	0.6275	0.0771803	-2.0942	-4.33295	-0.590538	Myo5b	myosin VB
92418_at	0.6275	0.0771815	-2.09419	-4.33297	-0.548805	Abcb9	ATP-binding cassette, sub-family B (MDR/TAP), member 9
101751_f_at	0.6275	0.0772742	2.09335	-4.33409	0.579601	Igkv4-59	immunoglobulin kappa variable 4-59
96825_at	0.6275	0.0773322	-2.09283	-4.33479	-1.41135	Tns2	tensin 2
102389_s_at	0.6275	0.0773599	-2.09258	-4.33513	-0.554045	Gap43	growth associated protein 43
162367_f_at	0.6275	0.0773762	2.09243	-4.33532	1.8333	Seh1l	SEH1-like (S. cerevisiae
96869_at	0.6275	0.0775093	2.09124	-4.33693	0.507832	Gabarap	gamma-aminobutyric acid receptor associated protein
94073_at	0.6275	0.0776416	2.09005	-4.33852	0.478938	Polr2g	polymerase (RNA) II (DNA directed) polypeptide G
98627_at	0.6275	0.0776948	2.08958	-4.33916	0.499177	Igfbp2	insulin-like growth factor binding protein 2
103547_at	0.6275	0.0777365	-2.0892	-4.33967	-0.477061	Slc41a1	solute carrier family 41, member 1
95995_at	0.6275	0.0777663	-2.08893	-4.34002	-0.669663
96774_at	0.6275	0.0777762	-2.08885	-4.34014	-0.584052	Fermt2	fermitin family member 2
100924_at	0.6275	0.0777853	-2.08877	-4.34025	-0.507967	Gata3	GATA binding protein 3
100343_f_at	0.6275	0.0777929	2.0887	-4.34034	0.712211	Tuba1a	tubulin, alpha 1A
98452_at	0.6275	0.0778457	-2.08823	-4.34098	-0.578163	Flt1	FMS-like tyrosine kinase 1
98358_at	0.6275	0.0778538	-2.08815	-4.34107	-0.853861	4933416E03Rik	RIKEN cDNA 4933416E03 gene
104102_at	0.6275	0.0778605	2.08809	-4.34116	1.46365	Htra2	HtrA serine peptidase 2
96610_at	0.6275	0.0779462	2.08733	-4.34218	0.482224	Atp6v1h	ATPase, H+ transporting, lysosomal V1 subunit H
95707_at	0.6275	0.0779517	2.08728	-4.34225	0.613111	Uqcc2	ubiquinol-cytochrome c reductase complex assembly factor 2
160704_at	0.6275	0.0780167	-2.0867	-4.34303	-0.604641	Lgalsl	lectin, galactoside binding-like
94297_at	0.6275	0.0780532	-2.08637	-4.34347	-0.95661	Fkbp5	FK506 binding protein 5
96009_s_at	0.6275	0.0780677	-2.08624	-4.34364	-0.589252	Reg3b	regenerating islet-derived 3 beta
102088_at	0.6275	0.0780928	2.08602	-4.34394	1.41675	Klf12	Kruppel-like factor 12
98149_s_at	0.6275	0.0781312	2.08568	-4.3444	0.594141	Rps4l	ribosomal protein S4-like
101127_at	0.6285	0.0783235	-2.08397	-4.34669	-1.16037	Vsx2	visual system homeobox 2
95909_at	0.6285	0.0783998	-2.08329	-4.3476	-0.852528
161029_at	0.6285	0.0784094	-2.08321	-4.34772	-0.540864	6330416G13Rik	RIKEN cDNA 6330416G13 gene
162477_r_at	0.6298	0.0786201	-2.08134	-4.35022	-0.729964	Srp14	signal recognition particle 14
161754_f_at	0.6315	0.078948	2.07844	-4.35411	1.43708	Glb1	galactosidase, beta 1
101869_s_at	0.6315	0.0789875	-2.07809	-4.35458	-1.201	Hbb-bt///Hbb-bs///Hbb-b2///Hbb-b1	hemoglobin, beta adult t chain///hemoglobin, beta adult s chain///hemoglobin, beta adult minor chain///hemoglobin, beta adult major chain
95408_at	0.6315	0.0790485	2.07756	-4.3553	0.752098	Hypk	huntingtin interacting protein K
94374_at	0.6315	0.07907	2.07737	-4.35555	0.754088	Wdr13	WD repeat domain 13
96334_f_at	0.6315	0.0790891	-2.0772	-4.35578	-1.02005	Cyp2c69///Cyp2c67///Cyp2c68///Cyp2c40	cytochrome P450, family 2, subfamily c, polypeptide 69///cytochrome P450, family 2, subfamily c, polypeptide 67///cytochrome P450, family 2, subfamily c, polypeptide 68///cytochrome P450, family 2, subfamily c, polypeptide 40
92374_at	0.6317	0.0792535	-2.07576	-4.35772	-0.897153	Adora1	adenosine A1 receptor
102779_at	0.6317	0.0794712	-2.07385	-4.36028	-0.835248	Gadd45b	growth arrest and DNA-damage-inducible 45 beta
102974_at	0.6317	0.0794738	-2.07382	-4.36031	-1.23092	Marco	macrophage receptor with collagenous structure
160853_at	0.6317	0.0795418	-2.07323	-4.36111	-0.613144	Ptdss2	phosphatidylserine synthase 2
101457_at	0.6317	0.0795422	-2.07323	-4.36111	-0.521429	Jak2	Janus kinase 2
100360_f_at	0.6317	0.0795703	-2.07298	-4.36144	-0.511271	Igh-VJ558	immunoglobulin heavy chain (J558 family)
160267_at	0.6317	0.0796085	2.07265	-4.36189	0.517899	Emc6	ER membrane protein complex subunit 6
100968_at	0.6317	0.0796117	2.07262	-4.36193	1.25358	Cstf3	cleavage stimulation factor, 3' pre-RNA, subunit 3
93752_at	0.6317	0.0796598	-2.0722	-4.36249	-0.529543	Iars	isoleucine-tRNA synthetase
99325_at	0.6317	0.0796785	-2.07204	-4.36271	-1.22346	Wnt3	wingless-type MMTV integration site family, member 3
95296_r_at	0.6317	0.0797981	-2.07099	-4.36411	-0.459613	Flt3	FMS-like tyrosine kinase 3
162035_f_at	0.6317	0.0798072	-2.07091	-4.36421	-2.35662	Vav2	vav 2 oncogene
160533_r_at	0.6317	0.0798299	-2.07071	-4.36448	-0.560614	Tnp1	transition protein 1
96549_at	0.6317	0.0799017	2.07009	-4.36532	1.42917	Chrnd	cholinergic receptor, nicotinic, delta polypeptide
161375_at	0.6317	0.0799142	-2.06998	-4.36547	-0.850189
93041_at	0.6317	0.0799443	2.06972	-4.36582	0.793995	Mcm4	minichromosome maintenance complex component 4
101824_at	0.6317	0.0800135	-2.06912	-4.36662	-1.19477	Trav6-2	T cell receptor alpha variable 6-2
104505_at	0.6317	0.0800223	-2.06904	-4.36673	-0.852131	Scn8a	sodium channel, voltage-gated, type VIII, alpha
94842_at	0.6337	0.0803292	2.06638	-4.3703	0.534959	Blmh	bleomycin hydrolase
96596_at	0.634	0.0805249	-2.06468	-4.37257	-0.473467	Ndrg1	N-myc downstream regulated gene 1
104189_at	0.634	0.0805326	-2.06462	-4.37266	-0.681991	Traf6	TNF receptor-associated factor 6
99096_at	0.634	0.0806303	-2.06377	-4.37379	-0.508907	Ddx24	DEAD (Asp-Glu-Ala-Asp) box polypeptide 24
161340_r_at	0.634	0.0806333	-2.06375	-4.37382	-0.599808	Pitx2	paired-like homeodomain transcription factor 2
101141_at	0.634	0.0806444	-2.06365	-4.37395	-1.00459
100556_at	0.634	0.0806718	-2.06342	-4.37427	-0.716093	Eif4b	eukaryotic translation initiation factor 4B
94831_at	0.6346	0.080793	2.06237	-4.37567	0.563377	Ctsb	cathepsin B
161693_r_at	0.6347	0.0808679	-2.06173	-4.37653	-0.67761	Ankzf1	ankyrin repeat and zinc finger domain containing 1
93730_at	0.6353	0.0810934	2.05979	-4.37913	0.780586	Rps15a-ps5///Rps15a-ps6///Rps15a-ps4///Rps15a	ribosomal protein S15A, pseudogene 5///ribosomal protein S15A, pseudogene 6///ribosomal protein S15A, pseudogene 4///ribosomal protein S15A
95968_at	0.6353	0.081096	2.05977	-4.37916	1.292	C77691	expressed sequence C77691
102053_at	0.6353	0.0811349	-2.05943	-4.3796	-1.28634	Plscr2	phospholipid scramblase 2
104558_at	0.6353	0.0812086	2.0588	-4.38045	0.540465	Rcor1	REST corepressor 1
93029_at	0.6353	0.0812734	-2.05825	-4.38119	-0.535958	Idh3g	isocitrate dehydrogenase 3 (NAD+), gamma
160303_at	0.6353	0.0813518	-2.05758	-4.38209	-0.560122	Acad9	acyl-Coenzyme A dehydrogenase family, member 9
98508_s_at	0.6353	0.0814195	2.057	-4.38287	0.589655	Plpp1	phospholipid phosphatase 1
96483_at	0.6353	0.0814741	-2.05653	-4.38349	-0.767223	Dhrs7b	dehydrogenase/reductase (SDR family) member 7B
104339_at	0.6353	0.0815395	2.05597	-4.38424	0.920655	Pygo2	pygopus 2
162268_at	0.6353	0.0815405	-2.05597	-4.38425	-0.583206	Crygd	crystallin, gamma D
94916_at	0.6353	0.0816098	-2.05537	-4.38504	-0.745721	Cyp51	cytochrome P450, family 51
161355_f_at	0.6353	0.0816189	-2.0553	-4.38515	-0.505734	Slc35e1	solute carrier family 35, member E1
98003_at	0.6353	0.0816737	-2.05483	-4.38577	-0.656582	Pirb	paired Ig-like receptor B
96560_at	0.6353	0.0816763	-2.05481	-4.3858	-0.542801	Myo6	myosin VI
100718_at	0.6353	0.0817376	2.05429	-4.3865	0.784351	LOC102632565///Gm15466///Ptma	uncharacterized LOC102632565///predicted gene 15466///prothymosin alpha
99834_at	0.6353	0.0817558	-2.05413	-4.38671	-1.33643	Nrg3	neuregulin 3
96103_f_at	0.6353	0.0818014	-2.05374	-4.38723	-0.607387	Rad23b	RAD23 homolog B, nucleotide excision repair protein
160762_at	0.6354	0.0818728	2.05314	-4.38804	1.05753	Abr	active BCR-related gene
162403_at	0.637	0.0821432	-2.05084	-4.39111	-0.819796
AFFX-PyruCarbMur/L09192_MA_at	0.637	0.0821941	-2.05041	-4.39169	-1.22695	Pcx	pyruvate carboxylase
160777_at	0.637	0.0822622	-2.04984	-4.39246	-0.550067	Ttc7b	tetratricopeptide repeat domain 7B
98102_at	0.637	0.0823627	-2.04899	-4.3936	-0.515359	Pdha1	pyruvate dehydrogenase E1 alpha 1
97773_at	0.637	0.082371	-2.04892	-4.39369	-0.819215	Cd34	CD34 antigen
160519_at	0.637	0.0823731	-2.0489	-4.39372	-0.64807	Timp3	tissue inhibitor of metalloproteinase 3
161642_f_at	0.6371	0.0824374	-2.04836	-4.39444	-0.813101	Reg3a	regenerating islet-derived 3 alpha
104149_at	0.638	0.0826403	-2.04665	-4.39673	-0.457236	Nfkbia	nuclear factor of kappa light polypeptide gene enhancer in B cells inhibitor, alpha
99118_at	0.638	0.0826634	-2.04645	-4.39699	-1.30734	Prap1	proline-rich acidic protein 1
95355_at	0.6383	0.0827501	2.04572	-4.39797	0.715715	Agtrap	angiotensin II, type I receptor-associated protein
94971_at	0.6384	0.0828531	-2.04486	-4.39913	-1.07755	Cdkn3	cyclin-dependent kinase inhibitor 3
99095_at	0.6384	0.0828622	-2.04478	-4.39923	-0.533869	Max	Max protein
96952_at	0.639	0.082993	2.04368	-4.4007	0.472708	Psma6	proteasome (prosome, macropain) subunit, alpha type 6
97749_at	0.6396	0.0831418	-2.04244	-4.40237	-1.04497
99055_at	0.6396	0.0832826	-2.04126	-4.40394	-0.652645	St6galnac2	ST6 (alpha-N-acetyl-neuraminyl-2,3-beta-galactosyl-1,3)-N-acetylgalactosaminide alpha-2,6-sialyltransferase 2
161475_f_at	0.6396	0.0833993	-2.04029	-4.40525	-1.05279	Cox8c	cytochrome c oxidase subunit VIIIc
160084_at	0.6396	0.0834132	2.04017	-4.4054	0.463288	Odc1	ornithine decarboxylase, structural 1
97463_g_at	0.6396	0.0834586	2.03979	-4.40591	0.534534	Gm10193///Zfp706	predicted gene 10193///zinc finger protein 706
160128_at	0.6396	0.083484	-2.03958	-4.40619	-0.619767	Pccb	propionyl Coenzyme A carboxylase, beta polypeptide
97950_at	0.6396	0.0835149	-2.03932	-4.40653	-0.625832	Xdh	xanthine dehydrogenase
97994_at	0.6396	0.0836028	2.03859	-4.40751	1.1674	Tcf7	transcription factor 7, T cell specific
103735_at	0.6396	0.0836438	-2.03825	-4.40797	-0.776439	Wnt6	wingless-type MMTV integration site family, member 6
96503_at	0.6396	0.0836781	-2.03796	-4.40835	-0.658763	Krt84	keratin 84
161402_r_at	0.6396	0.083792	2.03702	-4.40962	0.657127	Tbcel	tubulin folding cofactor E-like
160152_at	0.6396	0.0838002	2.03695	-4.40971	0.535003	Psmc1	protease (prosome, macropain) 26S subunit, ATPase 1
92517_at	0.6396	0.0839683	-2.03556	-4.41157	-0.485338	Rbms2	RNA binding motif, single stranded interacting protein 2
100432_f_at	0.6396	0.0841229	2.03428	-4.41328	1.92294	Mdfi	MyoD family inhibitor
102840_at	0.6396	0.0841669	-2.03391	-4.41377	-1.54382	Ptpn12	protein tyrosine phosphatase, non-receptor type 12
103200_at	0.6396	0.0842546	-2.03319	-4.41474	-0.977637	Fam65b	family with sequence similarity 65, member B
100722_r_at	0.6396	0.0843735	-2.03221	-4.41605	-0.606367
160893_at	0.6396	0.0844996	-2.03117	-4.41744	-0.961212	Gngt2	guanine nucleotide binding protein (G protein), gamma transducing activity polypeptide 2
98135_r_at	0.6396	0.0844996	-2.03117	-4.41744	-0.63047	Otud6b	OTU domain containing 6B
103575_at	0.6396	0.0845125	-2.03106	-4.41758	-0.588609	Nefl	neurofilament, light polypeptide
93798_at	0.6396	0.0845327	-2.0309	-4.4178	-0.504018	Atp1a1	ATPase, Na+/K+ transporting, alpha 1 polypeptide
104032_at	0.6396	0.0846617	-2.02984	-4.41922	-0.491499	Mast3	microtubule associated serine/threonine kinase 3
96918_at	0.6396	0.0847689	-2.02896	-4.4204	-1.38124	Fbp1	fructose bisphosphatase 1
94428_at	0.6396	0.084806	-2.02865	-4.42081	-0.452362	Ilvbl	ilvB (bacterial acetolactate synthase)-like
96964_at	0.6396	0.0848084	-2.02863	-4.42083	-1.31954	LOC672450///Igkv6-14///Igkv4-53	V(kappa) gene product///immunoglobulin kappa variable 6-14///immunoglobulin kappa variable 4-53
161313_at	0.6396	0.0849169	-2.02774	-4.42202	-0.940258	Hk2	hexokinase 2
102108_f_at	0.6396	0.0849194	-2.02772	-4.42205	-0.703272	Myh9	myosin, heavy polypeptide 9, non-muscle
161817_f_at	0.6396	0.0849248	2.02768	-4.42211	0.676194	Spsb1	splA/ryanodine receptor domain and SOCS box containing 1
97750_at	0.6396	0.0849601	2.02739	-4.4225	0.46669	Rpsa	ribosomal protein SA
97445_at	0.6396	0.0849875	-2.02716	-4.4228	-0.457148	Ppid	peptidylprolyl isomerase D (cyclophilin D)
97318_at	0.6396	0.0850552	2.02661	-4.42354	0.51106	Dtd1	D-tyrosyl-tRNA deacylase 1
93159_at	0.6396	0.0850778	-2.02643	-4.42378	-1.20318	Syt2	synaptotagmin II
161751_f_at	0.6396	0.0850827	-2.02639	-4.42384	-0.661465	R3hcc1	R3H domain and coiled-coil containing 1
93143_at	0.6396	0.0851063	-2.02619	-4.42409	-0.455446	1190005I06Rik	RIKEN cDNA 1190005I06 gene
98564_f_at	0.6396	0.0851262	2.02603	-4.42431	0.720203	Gm6654///Rps26	predicted pseudogene 6654///ribosomal protein S26
160366_at	0.6396	0.0851299	2.026	-4.42435	0.606076	BC031181	cDNA sequence BC031181
92217_s_at	0.6396	0.085133	2.02597	-4.42439	1.49191	Lilrb4a///Lilr4b	leukocyte immunoglobulin-like receptor, subfamily B, member 4A///leukocyte immunoglobulin-like receptor, subfamily B, member 4B
104496_i_at	0.6396	0.085139	-2.02593	-4.42445	-0.837312	Klk1b8	kallikrein 1-related peptidase b8
96332_at	0.6396	0.0851793	-2.0256	-4.42489	-1.30431	Snx2	sorting nexin 2
94799_at	0.6396	0.0852085	2.02536	-4.42521	1.12459	F8	coagulation factor VIII
101949_at	0.6396	0.0852676	-2.02488	-4.42585	-0.709896	Pmm2	phosphomannomutase 2
160473_at	0.6396	0.0853205	2.02444	-4.42643	1.09558	Nme4	NME/NM23 nucleoside diphosphate kinase 4
161708_f_at	0.6396	0.085415	-2.02367	-4.42746	-0.625777	Mpdz	multiple PDZ domain protein
99188_at	0.6396	0.0856877	2.02146	-4.43042	0.589882	Use1	unconventional SNARE in the ER 1 homolog (S. cerevisiae)
95947_at	0.6396	0.0856896	-2.02144	-4.43044	-0.670658
102848_f_at	0.6396	0.0856989	-2.02137	-4.43054	-0.544905	2610524H06Rik	RIKEN cDNA 2610524H06 gene
103563_at	0.6396	0.0857261	2.02115	-4.43084	1.05393	Rnf19b	ring finger protein 19B
93833_s_at	0.6396	0.0857707	2.02078	-4.43132	0.550302	Hist1h2bg///Hist1h2be///Hist1h2bc	histone cluster 1, H2bg///histone cluster 1, H2be///histone cluster 1, H2bc
98485_at	0.6396	0.0858271	-2.02033	-4.43193	-1.43873	Rhpn2	rhophilin, Rho GTPase binding protein 2
94906_at	0.6396	0.0858283	-2.02032	-4.43195	-0.591572	Adh1	alcohol dehydrogenase 1 (class I)
92339_at	0.6396	0.0859209	-2.01957	-4.43295	-0.799746	Taf1a	TATA-box binding protein associated factor, RNA polymerase I, A
98125_at	0.6396	0.0859224	2.01955	-4.43296	1.12669	Tm2d3	TM2 domain containing 3
96564_at	0.6396	0.0859511	-2.01932	-4.43327	-0.63276	Hspa8	heat shock protein 8
103559_at	0.6396	0.0859737	2.01914	-4.43352	0.486741	Prkaca	protein kinase, cAMP dependent, catalytic, alpha
94512_f_at	0.6396	0.0859791	-2.0191	-4.43358	-0.595095	Arcn1	archain 1
101821_at	0.6396	0.0861467	-2.01774	-4.43539	-1.29352	Chrm4	cholinergic receptor, muscarinic 4
100609_at	0.6396	0.0861894	2.0174	-4.43585	0.844871	Cfb	complement factor B
96176_at	0.6396	0.086235	-2.01703	-4.43634	-0.532851	Arih2	ariadne RBR E3 ubiquitin protein ligase 2
161592_at	0.6396	0.0862512	-2.0169	-4.43651	-1.01592	Tuba4a	tubulin, alpha 4A
94783_at	0.6396	0.086308	-2.01644	-4.43712	-0.758669	C79452	expressed sequence C79452
98055_at	0.6396	0.0863252	-2.0163	-4.43731	-0.618039	Blcap	bladder cancer associated protein
98946_at	0.6396	0.0863468	2.01613	-4.43754	0.511491	Wsb1	WD repeat and SOCS box-containing 1
160082_s_at	0.6396	0.0863919	2.01576	-4.43803	0.618923	Arf4	ADP-ribosylation factor 4
99564_at	0.6396	0.086418	2.01555	-4.43831	1.09196	Uhrf1	ubiquitin-like, containing PHD and RING finger domains, 1
101054_at	0.6396	0.0864472	2.01532	-4.43862	0.893211	Cd74	CD74 antigen (invariant polypeptide of major histocompatibility complex, class II antigen-associated)
97054_at	0.6396	0.0866857	-2.0134	-4.44118	-0.789983	Mapkbp1	mitogen-activated protein kinase binding protein 1
98844_at	0.6396	0.0867095	-2.01321	-4.44143	-0.502022	Zic2	zinc finger protein of the cerebellum 2
161934_f_at	0.6396	0.0867483	-2.0129	-4.44185	-0.563258	Stmn3	stathmin-like 3
162297_s_at	0.6396	0.0868339	2.01221	-4.44277	0.507939	Cav3	caveolin 3
93750_at	0.6396	0.0868792	-2.01185	-4.44325	-0.686061	Gsn	gelsolin
93584_at	0.6396	0.0868962	-2.01172	-4.44343	-0.562278	Ighm	immunoglobulin heavy constant mu
96030_at	0.6396	0.0869164	-2.01155	-4.44365	-0.619111	Csn1s1	casein alpha s1
101363_at	0.6396	0.0870788	-2.01025	-4.44538	-0.616992	Adora2a	adenosine A2a receptor
96710_at	0.6396	0.0871656	2.00956	-4.44631	0.444095	H2afv	H2A histone family, member V
96895_at	0.6396	0.0871961	-2.00932	-4.44663	-0.540098	Pon1	paraoxonase 1
95041_at	0.6396	0.0872523	2.00887	-4.44723	0.526633	Josd2	Josephin domain containing 2
102331_at	0.6396	0.087268	-2.00874	-4.4474	-0.649444	St5	suppression of tumorigenicity 5
102818_at	0.6396	0.0872921	-2.00855	-4.44765	-0.841971	Gm4297///Gm10230///Gm14632///Gm10488///Gm14819///Gm10486///Gm10487///Gm10096///Gm10147///Gm10058///Gm14525///Gm2012///Gm2005///Gm2003///Gm1993///Slx///Gm6121///Gm5935///Gm5934///Gm5169///Gm4836	predicted gene 4297///predicted gene 10230///predicted gene 14632///predicted gene 10488///predicted gene 14819///predicted gene 10486///predicted gene 10487///predicted gene 10096///predicted gene 10147///predicted gene 10058///predicted gene 14525///predicted gene 2012///predicted pseudogene 2005///predicted pseudogene 2003///predicted gene 1993///Sycp3 like X-linked///predicted gene 6121///pre…
95071_at	0.6396	0.0873213	-2.00832	-4.44796	-0.605737	Kcmf1	potassium channel modulatory factor 1
162269_at	0.6396	0.0873551	-2.00805	-4.44832	-0.641185	Smyd2	SET and MYND domain containing 2
103299_at	0.6396	0.0873964	2.00772	-4.44876	0.57353	Pld4	phospholipase D family, member 4
94155_at	0.6396	0.0874602	-2.00721	-4.44944	-1.36612	Rgs4	regulator of G-protein signaling 4
161950_at	0.6396	0.087476	-2.00709	-4.44961	-1.35718	Sugp2	SURP and G patch domain containing 2
100974_at	0.6396	0.0875023	-2.00688	-4.44988	-0.510034	Ssbp4	single stranded DNA binding protein 4
96520_at	0.6396	0.0875042	-2.00686	-4.4499	-1.29469	Naalad2	N-acetylated alpha-linked acidic dipeptidase 2
104504_at	0.6396	0.0876153	-2.00598	-4.45108	-1.03436	Scn8a	sodium channel, voltage-gated, type VIII, alpha
96692_at	0.6396	0.0876368	-2.00581	-4.45131	-0.481056	Fgfr1op2	FGFR1 oncogene partner 2
101150_at	0.6396	0.0876433	-2.00576	-4.45138	-1.51827	Etv2	ets variant 2
97248_at	0.6396	0.0876612	2.00562	-4.45157	0.808631	Dbi	diazepam binding inhibitor
95509_at	0.6396	0.0876808	2.00546	-4.45178	0.974921	Sycn	syncollin
95377_at	0.6399	0.087874	2.00393	-4.45382	0.861054	Fgf11	fibroblast growth factor 11
93094_at	0.6399	0.0879015	-2.00371	-4.45411	-0.959731	Cdr2	cerebellar degeneration-related 2
160818_at	0.6399	0.0879329	2.00346	-4.45444	0.684055	Lrrfip2	leucine rich repeat (in FLII) interacting protein 2
98534_at	0.6399	0.0879329	-2.00346	-4.45444	-0.48675	Sap18b///Sap18	Sin3-associated polypeptide 18B///Sin3-associated polypeptide 18
101980_at	0.6405	0.0880659	-2.00241	-4.45584	-0.461064	Sub1	SUB1 homolog (S. cerevisiae)
98254_f_at	0.6405	0.0881144	2.00203	-4.45635	0.669539	Gm10845///BC094435///Sgip1///Cog6///Noct	predicted gene 10845///cDNA sequence BC094435///SH3-domain GRB2-like (endophilin) interacting protein 1///component of oligomeric golgi complex 6///nocturnin
100560_at	0.6405	0.0881607	-2.00166	-4.45684	-0.647227	Pafah1b1	platelet-activating factor acetylhydrolase, isoform 1b, subunit 1
95112_f_at	0.6406	0.0883837	-1.99991	-4.45918	-0.439615	Ppil2	peptidylprolyl isomerase (cyclophilin)-like 2
98295_at	0.6406	0.0883959	-1.99981	-4.45931	-0.575931	Cyp2c39	cytochrome P450, family 2, subfamily c, polypeptide 39
93913_at	0.6406	0.0884051	-1.99974	-4.45941	-0.670632	Ebf3	early B cell factor 3
95759_at	0.6406	0.0884282	-1.99956	-4.45965	-0.475838	Pagr1a	PAXIP1 associated glutamate rich protein 1A
162116_r_at	0.6406	0.0884503	-1.99938	-4.45988	-1.73654	Derl2	Der1-like domain family, member 2
102142_r_at	0.6406	0.0884877	-1.99909	-4.46027	-0.598061	Gm14743	predicted gene 14743
98976_at	0.6408	0.0885821	-1.99835	-4.46126	-0.742647	Adamdec1	ADAM-like, decysin 1
97353_at	0.6408	0.0886188	-1.99806	-4.46165	-0.836947	Dab2ip	disabled 2 interacting protein
161571_f_at	0.6412	0.0887583	1.99697	-4.46311	1.10796	C1rb///C1ra	complement component 1, r subcomponent B///complement component 1, r subcomponent A
98557_f_at	0.6412	0.0887703	1.99687	-4.46323	0.469512	Psmb4	proteasome (prosome, macropain) subunit, beta type 4
93102_f_at	0.6414	0.088876	1.99604	-4.46433	0.586529	Actg2	actin, gamma 2, smooth muscle, enteric
100549_at	0.6414	0.0889517	-1.99545	-4.46512	-1.19274	Hba-x	hemoglobin X, alpha-like embryonic chain in Hba complex
97459_at	0.6414	0.0890542	1.99465	-4.46619	0.591902	Psma4	proteasome (prosome, macropain) subunit, alpha type 4
95288_i_at	0.6414	0.0890991	1.9943	-4.46666	0.923138	Ccdc88a	coiled coil domain containing 88A
93685_at	0.6414	0.0891429	-1.99396	-4.46712	-1.14697	1810013L24Rik	RIKEN cDNA 1810013L24 gene
100687_f_at	0.6414	0.089176	-1.9937	-4.46746	-1.16874	Vmn2r37	vomeronasal 2, receptor 37
161281_f_at	0.6414	0.0892071	-1.99346	-4.46778	-0.549722
93020_at	0.6414	0.0892838	1.99286	-4.46858	1.67194	Bex1	brain expressed X-linked 1
102677_at	0.6414	0.089334	1.99247	-4.4691	1.2871	Arhgdig	Rho GDP dissociation inhibitor (GDI) gamma
100314_f_at	0.6414	0.0893602	-1.99226	-4.46937	-0.447075	Itga8	integrin alpha 8
99838_at	0.6414	0.0895002	-1.99117	-4.47082	-0.915858	Aoah	acyloxyacyl hydrolase
93768_f_at	0.6414	0.0895038	1.99115	-4.47086	0.52472	Akirin2	akirin 2
97535_at	0.6414	0.0895512	1.99078	-4.47135	0.697211	Ywhah	tyrosine 3-monooxygenase/tryptophan 5-monooxygenase activation protein, eta polypeptide
93208_at	0.6414	0.0895597	-1.99071	-4.47144	-0.890047	Gm10334///Gm5771///Prss1///Prss3	predicted gene 10334///predicted gene 5771///protease, serine 1 (trypsin 1)///protease, serine 3
161522_i_at	0.6414	0.0895726	1.99061	-4.47157	0.624576	Cst3	cystatin C
160166_r_at	0.6414	0.0896518	1.99	-4.47239	0.669456	Ola1	Obg-like ATPase 1
103004_r_at	0.6414	0.0896705	-1.98985	-4.47258	-1.04693	Cd44	CD44 antigen
160296_at	0.6415	0.0898262	1.98864	-4.47419	0.582025	Wsb2	WD repeat and SOCS box-containing 2
95658_at	0.6415	0.0898279	1.98863	-4.47421	0.523277	Commd1	COMM domain containing 1
101331_f_at	0.6415	0.0898474	-1.98848	-4.47441	-1.41973	Igkv6-14	immunoglobulin kappa variable 6-14
95965_at	0.6419	0.0899535	1.98766	-4.4755	1.00597	C77545	expressed sequence C77545
98402_at	0.6428	0.0901742	1.98595	-4.47777	0.535115	Macf1	microtubule-actin crosslinking factor 1
95782_at	0.6428	0.0902013	-1.98575	-4.47805	-0.690914	Mageb3	melanoma antigen, family B, 3
95346_at	0.6428	0.0903257	-1.98479	-4.47933	-2.06982	Rex2	reduced expression 2
162008_r_at	0.6428	0.0904225	-1.98404	-4.48032	-2.00896	Myo1b	myosin IB
102016_at	0.6428	0.0904479	-1.98385	-4.48058	-1.138	Cidec	cell death-inducing DFFA-like effector c
95164_at	0.6428	0.0904726	-1.98366	-4.48083	-1.20066	Fam208a	family with sequence similarity 208, member A
100404_at	0.6428	0.0906124	-1.98258	-4.48226	-0.570648	Ift88	intraflagellar transport 88
103782_at	0.6428	0.0906242	-1.98249	-4.48239	-0.550389	Clcnka	chloride channel, voltage-sensitive Ka
103548_at	0.6428	0.090688	-1.982	-4.48304	-0.497969	Tac2	tachykinin 2
104566_at	0.6428	0.0907065	1.98186	-4.48323	0.574583	Asl	argininosuccinate lyase
95156_g_at	0.6428	0.0907423	-1.98158	-4.48359	-0.643602	Znrf1	zinc and ring finger 1
101553_at	0.6428	0.0907879	1.98124	-4.48406	1.59836	Fga	fibrinogen alpha chain
93878_at	0.6428	0.0908223	-1.98097	-4.48441	-0.489167	Mllt10	myeloid/lymphoid or mixed-lineage leukemia; translocated to, 10
96359_at	0.6428	0.0908704	-1.9806	-4.4849	-0.558118	Hdlbp	high density lipoprotein (HDL) binding protein
92838_at	0.6428	0.0908753	-1.98057	-4.48495	-0.599449	Fscn1	fascin actin-bundling protein 1
103960_at	0.6428	0.0909571	1.97994	-4.48578	0.802761	Rundc3a	RUN domain containing 3A
92531_at	0.6428	0.0909595	-1.97992	-4.48581	-0.48648	Sec62	SEC62 homolog (S. cerevisiae)
100050_at	0.643	0.0911483	1.97848	-4.48772	0.65952	Id1	inhibitor of DNA binding 1
96166_at	0.643	0.0912191	-1.97794	-4.48844	-0.516127	Tex261	testis expressed gene 261
98558_r_at	0.643	0.0912225	-1.97791	-4.48848	-1.34539	Psmb4	proteasome (prosome, macropain) subunit, beta type 4
94769_at	0.643	0.0912597	-1.97763	-4.48886	-1.02552	Mmp8	matrix metallopeptidase 8
94279_at	0.643	0.0912781	-1.97749	-4.48904	-0.582639	Atp5d	ATP synthase, H+ transporting, mitochondrial F1 complex, delta subunit
102357_at	0.643	0.0913163	1.9772	-4.48943	1.06715	C2cd3	C2 calcium-dependent domain containing 3
99377_at	0.643	0.0913357	1.97705	-4.48963	1.28439	Obp1a	odorant binding protein IA
100377_f_at	0.643	0.0914978	-1.97582	-4.49127	-0.966223	Igh-VJ558///Ighm	immunoglobulin heavy chain (J558 family)///immunoglobulin heavy constant mu
103589_at	0.643	0.0914984	-1.97581	-4.49127	-0.625538	Krt16	keratin 16
98605_at	0.643	0.0915142	-1.97569	-4.49143	-0.491243	Wars	tryptophanyl-tRNA synthetase
92682_at	0.643	0.0915556	-1.97538	-4.49185	-0.978461	Syt8	synaptotagmin VIII
162150_r_at	0.643	0.0916135	-1.97494	-4.49244	-0.538503	Man2b1	mannosidase 2, alpha B1
98113_at	0.643	0.091717	1.97415	-4.49348	0.719557	Psmb1	proteasome (prosome, macropain) subunit, beta type 1
96180_at	0.643	0.0917327	-1.97403	-4.49364	-1.50977	Rgs5	regulator of G-protein signaling 5
97210_at	0.643	0.0917505	-1.9739	-4.49382	-0.849715	1700037H04Rik	RIKEN cDNA 1700037H04 gene
101288_at	0.6434	0.0919226	-1.97259	-4.49555	-1.22164	Fv4	Friend virus susceptibility 4
102134_f_at	0.6434	0.0919457	1.97242	-4.49579	0.574757	Atp5g2	ATP synthase, H+ transporting, mitochondrial F0 complex, subunit C2 (subunit 9)
100039_at	0.6434	0.0919776	-1.97218	-4.49611	-0.531909	Cnpy2	canopy FGF signaling regulator 2
99400_at	0.6434	0.0920569	-1.97158	-4.4969	-1.71225	Prss58	protease, serine 58
97927_at	0.6434	0.0920689	1.97149	-4.49703	1.05985	Rhog	ras homolog family member G
94785_at	0.6437	0.0921796	1.97065	-4.49814	0.697581	D7Ertd128e	DNA segment, Chr 7, ERATO Doi 128, expressed
103731_at	0.6437	0.0922484	-1.97013	-4.49883	-0.57254	Tsc1	tuberous sclerosis 1
100001_at	0.6437	0.0922937	1.96979	-4.49928	0.630636	Cd3g	CD3 antigen, gamma polypeptide
100978_at	0.6437	0.0923544	1.96933	-4.49989	1.43343	Frg1	FSHD region gene 1
101682_f_at	0.6437	0.0923842	-1.96911	-4.50019	-0.475711	Mup4	major urinary protein 4
95141_at	0.6437	0.092418	-1.96885	-4.50053	-1.11156	Capzb	capping protein (actin filament) muscle Z-line, beta
93081_at	0.6442	0.0926168	1.96736	-4.50251	0.464935	Rbbp7	retinoblastoma binding protein 7
93397_at	0.6442	0.0926591	1.96704	-4.50294	0.901109	Ccr2	chemokine (C-C motif) receptor 2
94273_at	0.6442	0.0926708	1.96695	-4.50305	0.617101	Yipf5	Yip1 domain family, member 5
97083_at	0.6442	0.0927369	1.96646	-4.50371	0.579731	Eif2s2	eukaryotic translation initiation factor 2, subunit 2 (beta)
97128_at	0.6442	0.0928179	-1.96585	-4.50452	-1.99665	Il5ra	interleukin 5 receptor, alpha
94065_at	0.6442	0.092844	-1.96565	-4.50478	-0.54028	Crk	v-crk avian sarcoma virus CT10 oncogene homolog
93917_at	0.6442	0.0928965	-1.96526	-4.5053	-0.452078	Tnfsfm13///Tnfsf12	tumor necrosis factor (ligand) superfamily, membrane-bound member 13///tumor necrosis factor (ligand) superfamily, member 12
102911_at	0.6442	0.0929388	-1.96494	-4.50572	-0.853896	Brca2	breast cancer 2, early onset
161599_i_at	0.6442	0.0929536	-1.96483	-4.50587	-0.903218	Bop1	block of proliferation 1
102118_at	0.6442	0.0930409	-1.96418	-4.50674	-0.843853	Ankrd17	ankyrin repeat domain 17
103262_at	0.6442	0.0930671	-1.96398	-4.507	-0.848746	Hipk1	homeodomain interacting protein kinase 1
160425_at	0.6442	0.0931157	1.96362	-4.50748	0.632263	Mterf3	mitochondrial transcription termination factor 3
102140_at	0.6443	0.0931732	1.96319	-4.50805	1.32815	C77137	expressed sequence C77137
161935_r_at	0.6451	0.0933942	-1.96154	-4.51024	-0.524331	Sh3bgr	SH3-binding domain glutamic acid-rich protein
93061_at	0.6451	0.0934741	1.96095	-4.51103	0.50989	Itga7	integrin alpha 7
160358_at	0.6451	0.0934776	-1.96092	-4.51107	-0.626634	Cd34	CD34 antigen
102139_at	0.6451	0.0935203	-1.9606	-4.51149	-0.743442	D13Ertd205e	DNA segment, Chr 13, ERATO Doi 205, expressed
95975_at	0.6451	0.0936419	-1.9597	-4.51269	-1.30102	A930012N16Rik	RIKEN cDNA A930012N16 gene
92906_at	0.6451	0.0936535	-1.95961	-4.5128	-1.17914	Epha7	Eph receptor A7
100089_at	0.6451	0.0936572	1.95958	-4.51284	0.549615	Ppic	peptidylprolyl isomerase C
AFFX-CreX-5_st	0.6452	0.0937518	-1.95888	-4.51377	-0.771388
93193_at	0.6452	0.0938581	-1.95809	-4.51482	-0.690052	Adrb2	adrenergic receptor, beta 2
93234_at	0.6452	0.0938588	-1.95809	-4.51483	-0.619604	Msc	musculin
101148_at	0.6452	0.0939433	1.95746	-4.51566	1.13522	Prkci	protein kinase C, iota
96028_at	0.6452	0.0939732	1.95724	-4.51595	0.648085	Mpc1	mitochondrial pyruvate carrier 1
98421_at	0.6452	0.0939875	-1.95713	-4.51609	-1.40676	Il17d	interleukin 17D
97238_at	0.6452	0.0940478	1.95669	-4.51668	1.35445	Tacc3	transforming, acidic coiled-coil containing protein 3
96756_at	0.6452	0.0940842	-1.95642	-4.51704	-0.513479	Ndufaf4	NADH dehydrogenase (ubiquinone) 1 alpha subcomplex, assembly factor 4
94738_s_at	0.6459	0.0942347	-1.95531	-4.51852	-0.476561	Defa-rs2	defensin, alpha, related sequence 2
103913_at	0.6476	0.0945296	-1.95313	-4.52141	-0.518076	Sec61a2	Sec61, alpha subunit 2 (S. cerevisiae)
103322_at	0.6477	0.0946041	-1.95258	-4.52213	-0.710151	Rpia	ribose 5-phosphate isomerase A
99161_at	0.6489	0.0948897	1.95048	-4.52492	0.451761	Grina	glutamate receptor, ionotropic, N-methyl D-aspartate-associated protein 1 (glutamate binding)
93942_at	0.6489	0.0949227	-1.95024	-4.52524	-1.14577	Inpp1	inositol polyphosphate-1-phosphatase
92809_r_at	0.6489	0.0949293	-1.95019	-4.5253	-0.527567	Fkbp4	FK506 binding protein 4
160798_at	0.6491	0.0950209	1.94952	-4.52619	0.503999	Mecr	mitochondrial trans-2-enoyl-CoA reductase
96808_at	0.6495	0.0951793	1.94836	-4.52773	0.960241
160236_at	0.6495	0.0952184	1.94808	-4.52811	2.14196	Slain1	SLAIN motif family, member 1
92796_at	0.6495	0.0952495	-1.94785	-4.52841	-0.587461	Alpl	alkaline phosphatase, liver/bone/kidney
104528_at	0.6495	0.0952788	1.94764	-4.52869	0.625455	Znhit2	zinc finger, HIT domain containing 2
93571_at	0.6496	0.0953516	-1.9471	-4.5294	-0.511765	Sptbn1	spectrin beta, non-erythrocytic 1
94853_at	0.6497	0.0954269	1.94656	-4.53013	0.552519	Gnb1	guanine nucleotide binding protein (G protein), beta 1
162350_at	0.6497	0.0955041	1.94599	-4.53087	0.8768	Mroh1	maestro heat-like repeat family member 1
103438_at	0.6497	0.0955734	1.94549	-4.53154	0.579518	Dio2	deiodinase, iodothyronine, type II
92735_at	0.6497	0.0956074	-1.94524	-4.53187	-0.69006	Pla2g2a	phospholipase A2, group IIA (platelets, synovial fluid)
93069_at	0.6497	0.0956175	-1.94517	-4.53197	-0.578926	Ube2d2a	ubiquitin-conjugating enzyme E2D 2A
99369_f_at	0.6497	0.095679	1.94472	-4.53256	1.25139	Igkv10-96	immunoglobulin kappa variable 10-96
99004_r_at	0.6497	0.0957221	1.94441	-4.53298	0.904755	Trim43b///Trim43a	tripartite motif-containing 43B///tripartite motif-containing 43A
162018_r_at	0.6497	0.0957836	-1.94396	-4.53357	-0.536403	Cryge	crystallin, gamma E
102830_at	0.65	0.0959006	-1.94311	-4.5347	-0.554079	Cd86	CD86 antigen
100124_r_at	0.65	0.0959263	1.94292	-4.53494	0.452731	Itgb1	integrin beta 1 (fibronectin receptor beta)
93038_f_at	0.65	0.0962158	1.94082	-4.53772	0.567959	Anxa1	annexin A1
97420_at	0.65	0.0962401	-1.94065	-4.53796	-0.547335	Lrg1	leucine-rich alpha-2-glycoprotein 1
161489_r_at	0.65	0.0962694	-1.94044	-4.53824	-1.5585	Tmem109	transmembrane protein 109
101629_s_at	0.65	0.0962832	-1.94034	-4.53837	-1.01636	Stx1b	syntaxin 1B
95807_at	0.65	0.0964631	-1.93904	-4.54009	-0.713761	Csf3r	colony stimulating factor 3 receptor (granulocyte)
94562_at	0.65	0.0965713	-1.93826	-4.54113	-0.504247	Gnpat	glyceronephosphate O-acyltransferase
161296_r_at	0.65	0.0965724	1.93825	-4.54114	1.94127	Cahm	colon adenocarcinoma hypermethylated RNA
99994_at	0.65	0.096631	1.93783	-4.5417	0.813053	Cidea	cell death-inducing DNA fragmentation factor, alpha subunit-like effector A
97229_at	0.65	0.0966661	1.93757	-4.54203	0.492065	Nsa2	NSA2 ribosome biogenesis homolog
161290_r_at	0.65	0.0966913	-1.93739	-4.54227	-1.77612	Brd7	bromodomain containing 7
99077_at	0.65	0.0967217	-1.93717	-4.54256	-0.49844	Thra	thyroid hormone receptor alpha
92890_at	0.65	0.0967658	-1.93686	-4.54298	-1.20456	Kif1a	kinesin family member 1A
100134_at	0.65	0.0968379	-1.93634	-4.54367	-0.549898	Eng	endoglin
92936_at	0.65	0.0968519	-1.93624	-4.5438	-1.54098	Cntn1	contactin 1
95357_at	0.65	0.0968714	1.9361	-4.54399	1.1725	Nvl	nuclear VCP-like
97265_at	0.65	0.0968798	-1.93604	-4.54407	-0.41448	Smim20	small integral membrane protein 20
93858_at	0.65	0.0968855	1.936	-4.54412	1.23758	Cxcl10	chemokine (C-X-C motif) ligand 10
162247_r_at	0.65	0.0969156	-1.93578	-4.54441	-0.474371	Tcea2	transcription elongation factor A (SII), 2
94194_s_at	0.65	0.0969427	1.93558	-4.54467	0.60921	Hcn2	hyperpolarization-activated, cyclic nucleotide-gated K+ 2
94014_at	0.65	0.096976	1.93535	-4.54498	0.638082	LOC102642709///Pomp	proteasome maturation protein pseudogene///proteasome maturation protein
98331_at	0.65	0.0970213	1.93502	-4.54541	0.967713	Col3a1	collagen, type III, alpha 1
93648_at	0.65	0.0971447	-1.93414	-4.54658	-0.701553	Prkcg	protein kinase C, gamma
95541_at	0.65	0.0971714	1.93394	-4.54684	0.632873	Fam3c	family with sequence similarity 3, member C
99031_at	0.65	0.0971727	-1.93394	-4.54685	-0.476481	Ankrd17	ankyrin repeat domain 17
103569_at	0.6501	0.097252	-1.93337	-4.5476	-0.665273	Sh3glb1	SH3-domain GRB2-like B1 (endophilin)
160875_at	0.6501	0.0972982	1.93304	-4.54804	0.440694	Psmb1	proteasome (prosome, macropain) subunit, beta type 1
94006_at	0.6502	0.0973687	-1.93253	-4.54871	-0.780001	Azi2	5-azacytidine induced gene 2
102153_at	0.6508	0.0975111	1.93152	-4.55005	1.00762	Ighg///Igh-VX24	Immunoglobulin heavy chain (gamma polypeptide)///immunoglobulin heavy chain (X24 family)
160224_at	0.6513	0.0976849	-1.93028	-4.55169	-0.787567	Slc35a4	solute carrier family 35, member A4
161237_at	0.6513	0.0977469	-1.92983	-4.55228	-0.939713	Sbno1	strawberry notch homolog 1 (Drosophila)
93039_at	0.6513	0.0978251	1.92928	-4.55302	0.929041	Cpq	carboxypeptidase Q
92279_at	0.6513	0.0978329	-1.92922	-4.55309	-0.587765	Golt1b	golgi transport 1B
103072_at	0.6513	0.097836	-1.9292	-4.55312	-0.967398	Hsd3b1	hydroxy-delta-5-steroid dehydrogenase, 3 beta- and steroid delta-isomerase 1
92996_at	0.652	0.0980359	-1.92778	-4.555	-0.513417	Sox17	SRY (sex determining region Y)-box 17
102164_at	0.652	0.0981364	1.92706	-4.55594	0.588977	Gja10	gap junction protein, alpha 10
102342_at	0.652	0.0981595	1.9269	-4.55616	1.36178	Nsf	N-ethylmaleimide sensitive fusion protein
98902_at	0.652	0.0982279	-1.92642	-4.5568	-1.08641	Mrpl14	mitochondrial ribosomal protein L14
92583_at	0.652	0.0982484	-1.92627	-4.55699	-1.28575	Serpina3k	serine (or cysteine) peptidase inhibitor, clade A, member 3K
98400_at	0.652	0.0982628	-1.92617	-4.55713	-0.538242	Cenpk	centromere protein K
102211_r_at	0.6523	0.0984099	-1.92513	-4.55851	-0.967605	Sec24b	Sec24 related gene family, member B (S. cerevisiae)
100148_at	0.6523	0.0984681	-1.92471	-4.55905	-0.494534	Ctcf	CCCTC-binding factor
104116_at	0.6523	0.0984928	1.92454	-4.55928	0.469439	Stbd1	starch binding domain 1
161131_r_at	0.6523	0.098517	-1.92437	-4.55951	-0.573579	Ddx27	DEAD (Asp-Glu-Ala-Asp) box polypeptide 27
160539_at	0.6525	0.0987901	-1.92244	-4.56206	-0.909376	LOC102641923///Srsf1	serine/arginine-rich splicing factor 1-like///serine/arginine-rich splicing factor 1
92399_at	0.6525	0.0989535	1.92129	-4.56358	1.1735	Runx1	runt related transcription factor 1
104501_at	0.6525	0.0990083	-1.92091	-4.56409	-0.839947	Vapb	vesicle-associated membrane protein, associated protein B and C
161606_f_at	0.6525	0.0990621	1.92053	-4.56459	1.2484	Tigd5	tigger transposable element derived 5
162457_f_at	0.6525	0.0991468	-1.91993	-4.56538	-0.861294	Hba-a2///Hba-a1	hemoglobin alpha, adult chain 2///hemoglobin alpha, adult chain 1
97719_at	0.6525	0.0992435	1.91925	-4.56627	0.812531	Mst1r	macrophage stimulating 1 receptor (c-met-related tyrosine kinase)
97987_at	0.6525	0.0992708	-1.91906	-4.56653	-0.57455	Igfals	insulin-like growth factor binding protein, acid labile subunit
92556_at	0.6525	0.099318	-1.91873	-4.56696	-0.599803	Akr1c6	aldo-keto reductase family 1, member C6
161327_f_at	0.6525	0.0993605	1.91843	-4.56736	0.909114	Rpl10a	ribosomal protein L10A
97873_at	0.6525	0.0994791	-1.9176	-4.56846	-0.692005	Nadk	NAD kinase
102243_at	0.6525	0.0995608	1.91703	-4.56921	0.713983	Ehf	ets homologous factor
160940_at	0.6525	0.0996261	-1.91657	-4.56981	-0.640832	Sugp2	SURP and G patch domain containing 2
93077_s_at	0.6525	0.0996636	-1.91631	-4.57016	-0.44003	Ly6c2///Ly6c1	lymphocyte antigen 6 complex, locus C2///lymphocyte antigen 6 complex, locus C1
96963_s_at	0.6525	0.0997089	-1.91599	-4.57058	-0.916818	Igkv8-30	immunoglobulin kappa chain variable 8-30
104076_at	0.6525	0.0997439	1.91575	-4.5709	0.610364	Smim11	small integral membrane protein 11
95902_at	0.6525	0.0997917	-1.91542	-4.57134	-1.11369	Cbfa2t3	core-binding factor, runt domain, alpha subunit 2, translocated to, 3 (human)
94843_at	0.6525	0.0998707	1.91487	-4.57207	0.475181	Pold4	polymerase (DNA-directed), delta 4
94108_at	0.6525	0.0998919	-1.91472	-4.57227	-0.94974	Pik3c2g	phosphatidylinositol 3-kinase, C2 domain containing, gamma polypeptide
95347_at	0.6525	0.0998953	-1.91469	-4.5723	-1.20432	Myt1	myelin transcription factor 1
98287_at	0.6525	0.099957	-1.91426	-4.57286	-0.718046	Dpp6	dipeptidylpeptidase 6
100395_at	0.6525	0.099969	-1.91418	-4.57298	-0.641764	Gli2	GLI-Kruppel family member GLI2
94556_at	0.6525	0.100012	1.91388	-4.57338	0.551736	Snx10	sorting nexin 10
102106_at	0.6525	0.100021	1.91382	-4.57345	0.669153	C76472	expressed sequence C76472
99811_at	0.6525	0.100059	-1.91355	-4.57381	-0.586734	Npy6r	neuropeptide Y receptor Y6
162278_r_at	0.6525	0.100096	-1.9133	-4.57414	-1.08096	Tap1	transporter 1, ATP-binding cassette, sub-family B (MDR/TAP)
103458_at	0.6525	0.100125	-1.91309	-4.57441	-1.06691	Hc	hemolytic complement
101000_at	0.6525	0.100137	1.91301	-4.57452	0.477081	Oaz2	ornithine decarboxylase antizyme 2
97254_at	0.6525	0.100142	1.91298	-4.57457	0.704795	Rbm8a	RNA binding motif protein 8a
104306_at	0.6525	0.100167	1.9128	-4.5748	0.529444	Dpp3	dipeptidylpeptidase 3
97955_at	0.6525	0.100324	-1.91171	-4.57624	-0.500664	Tyrp1	tyrosinase-related protein 1
97196_at	0.6525	0.100385	-1.91129	-4.5768	-1.76847	Psg19	pregnancy specific glycoprotein 19
103930_at	0.6525	0.100403	1.91117	-4.57696	0.490999	N4bp1	NEDD4 binding protein 1
97460_at	0.6525	0.100463	-1.91075	-4.57751	-0.526829	Ube2r2	ubiquitin-conjugating enzyme E2R 2
96608_at	0.6525	0.100468	-1.91071	-4.57756	-0.508111	Phyh	phytanoyl-CoA hydroxylase
162451_r_at	0.6525	0.100483	-1.91061	-4.57769	-2.35296	Fbxo3	F-box protein 3
96919_at	0.6525	0.100544	1.91018	-4.57825	0.444966	Atp6v0c	ATPase, H+ transporting, lysosomal V0 subunit C
99842_at	0.6525	0.100596	1.90982	-4.57873	0.643922	Col19a1	collagen, type XIX, alpha 1
94756_at	0.6525	0.100621	1.90965	-4.57896	1.34705	Hist2h3b///Hist1h3e///Hist1h3b///Hist1h3d///Hist1h3c///Hist1h3f///Hist2h3c2///Hist2h3c1	histone cluster 2, H3b///histone cluster 1, H3e///histone cluster 1, H3b///histone cluster 1, H3d///histone cluster 1, H3c///histone cluster 1, H3f///histone cluster 2, H3c2///histone cluster 2, H3c1
104106_at	0.6525	0.100631	1.90958	-4.57905	1.18366	Sbno1	strawberry notch homolog 1 (Drosophila)
161564_r_at	0.6525	0.100634	-1.90956	-4.57907	-1.41401	Pald1	phosphatase domain containing, paladin 1
99978_s_at	0.653	0.100833	-1.90819	-4.58089	-0.474258	Mapk14	mitogen-activated protein kinase 14
99149_at	0.653	0.100857	1.90802	-4.58111	1.03803	Trim59	tripartite motif-containing 59
160062_i_at	0.653	0.100863	-1.90798	-4.58117	-0.494077	Fdx1	ferredoxin 1
96537_at	0.6535	0.101084	-1.90646	-4.58318	-0.647273	Slurp1	secreted Ly6/Plaur domain containing 1
95424_at	0.6535	0.101086	-1.90644	-4.58319	-0.447374	Sumo3	small ubiquitin-like modifier 3
104188_at	0.6535	0.101146	1.90603	-4.58374	0.850505	Notch2	notch 2
95360_at	0.6535	0.101151	-1.906	-4.58378	-1.15327	Zcchc6	zinc finger, CCHC domain containing 6
98498_at	0.655	0.101485	-1.90369	-4.58682	-0.458275	Casp7	caspase 7
95663_at	0.655	0.101496	-1.90362	-4.58691	-0.817262	Mmp2	matrix metallopeptidase 2
101692_r_at	0.6557	0.101646	1.9026	-4.58827	0.548524	C77405	expressed sequence C77405
101643_at	0.6557	0.101699	-1.90223	-4.58875	-0.744222	Stx1b	syntaxin 1B
162136_r_at	0.6557	0.101753	-1.90186	-4.58924	-0.547801	Tbxas1	thromboxane A synthase 1, platelet
95286_at	0.6557	0.101849	-1.9012	-4.5901	-0.615916	Clu	clusterin
103311_at	0.6557	0.101866	1.90108	-4.59026	0.601734	Osbpl5	oxysterol binding protein-like 5
101903_at	0.6557	0.101915	-1.90075	-4.5907	-0.689431	Smyd1	SET and MYND domain containing 1
161674_i_at	0.6561	0.102039	-1.89991	-4.59182	-0.549507
94638_at	0.6561	0.102287	-1.89822	-4.59404	-0.661551	Hist2h2bb	histone cluster 2, H2bb
161908_i_at	0.6561	0.102327	1.89794	-4.59441	1.1487	Ufm1	ubiquitin-fold modifier 1
96662_at	0.6561	0.10233	-1.89792	-4.59443	-0.506763	Plpp3	phospholipid phosphatase 3
92991_at	0.6561	0.10236	1.89772	-4.5947	1.08862	Sp4	trans-acting transcription factor 4
102087_at	0.6561	0.102365	-1.89769	-4.59474	-1.20165	Hoxa3	homeobox A3
101676_at	0.6561	0.102365	-1.89768	-4.59474	-0.461382	Gpx3	glutathione peroxidase 3
97730_at	0.6561	0.102404	-1.89742	-4.5951	-0.679086	Abca4	ATP-binding cassette, sub-family A (ABC1), member 4
AFFX-BioC-5_st	0.6567	0.102568	-1.8963	-4.59657	-0.567901
93138_at	0.6567	0.102595	1.89612	-4.59681	0.456631	Zswim7	zinc finger SWIM-type containing 7
97010_at	0.6567	0.102645	-1.89578	-4.59725	-0.951706	Chrnb2	cholinergic receptor, nicotinic, beta polypeptide 2 (neuronal)
99665_at	0.6575	0.102844	-1.89443	-4.59903	-0.741308	Satb1	special AT-rich sequence binding protein 1
99936_at	0.6575	0.102881	-1.89418	-4.59936	-0.668002	Tie1	tyrosine kinase with immunoglobulin-like and EGF-like domains 1
96812_at	0.6579	0.103024	1.89321	-4.60064	0.926036	Smo	smoothened, frizzled class receptor
93411_at	0.6579	0.10305	-1.89304	-4.60087	-0.62073	Sema7a	sema domain, immunoglobulin domain (Ig), and GPI membrane anchor, (semaphorin) 7A
96280_at	0.6582	0.10315	1.89236	-4.60176	0.466564	Ndufa2	NADH dehydrogenase (ubiquinone) 1 alpha subcomplex, 2
100156_at	0.6594	0.103413	-1.89059	-4.6041	-0.614645	Mcm5	minichromosome maintenance complex component 5
161209_r_at	0.6594	0.103515	-1.8899	-4.60501	-0.577894	Rab3ip	RAB3A interacting protein
100315_at	0.6594	0.103522	-1.88985	-4.60506	-1.35481	Atp8a1	ATPase, aminophospholipid transporter (APLT), class I, type 8A, member 1
103063_at	0.6594	0.103629	-1.88913	-4.60602	-0.445606	Zfp62	zinc finger protein 62
97120_at	0.6594	0.103646	-1.88902	-4.60616	-1.09969
161265_f_at	0.6594	0.103729	-1.88846	-4.6069	-0.582062	Lck	lymphocyte protein tyrosine kinase
92743_at	0.6594	0.103743	1.88836	-4.60703	1.12395	Spam1	sperm adhesion molecule 1
99152_at	0.6594	0.103764	-1.88823	-4.6072	-1.09956	Fmod	fibromodulin
94107_at	0.6594	0.103806	1.88794	-4.60757	0.933331	Dnase1l3	deoxyribonuclease 1-like 3
161690_at	0.6598	0.103972	-1.88683	-4.60904	-1.27222	Gzmg	granzyme G
99005_at	0.6598	0.10398	-1.88677	-4.60912	-1.00311	Rad1	RAD1 checkpoint DNA exonuclease
104294_at	0.66	0.104061	-1.88623	-4.60983	-0.498767	Ibtk	inhibitor of Bruton agammaglobulinemia tyrosine kinase
102237_at	0.6601	0.104126	1.8858	-4.6104	1.90711	Cd28	CD28 antigen
92363_at	0.6607	0.104329	-1.88444	-4.61219	-0.542068	Celsr2	cadherin, EGF LAG seven-pass G-type receptor 2
161721_f_at	0.6607	0.104471	-1.88349	-4.61344	-1.11344	Cyp17a1	cytochrome P450, family 17, subfamily a, polypeptide 1
161918_at	0.6607	0.104555	-1.88293	-4.61417	-0.612548	Akr1b7	aldo-keto reductase family 1, member B7
92537_g_at	0.6607	0.104558	-1.88291	-4.6142	-1.16857	Adrb3	adrenergic receptor, beta 3
100760_at	0.6607	0.104844	-1.88101	-4.6167	-1.1787	Dsc1	desmocollin 1
93988_at	0.6607	0.10497	1.88017	-4.6178	0.561652	Psma7	proteasome (prosome, macropain) subunit, alpha type 7
94151_at	0.6607	0.104987	1.88006	-4.61796	0.913458	Pip	prolactin induced protein
161577_f_at	0.6607	0.104994	-1.88001	-4.61801	-0.925271	Ccdc96	coiled-coil domain containing 96
93396_at	0.6607	0.105127	1.87913	-4.61917	0.480332	Slc4a1ap	solute carrier family 4 (anion exchanger), member 1, adaptor protein
103526_at	0.6607	0.105181	-1.87877	-4.61964	-0.553447	Padi2	peptidyl arginine deiminase, type II
160111_at	0.6607	0.10524	-1.87838	-4.62016	-0.544226	Eif1ax	eukaryotic translation initiation factor 1A, X-linked
161495_r_at	0.6607	0.105262	-1.87823	-4.62035	-0.509568	Ckmt1	creatine kinase, mitochondrial 1, ubiquitous
104030_at	0.6607	0.105313	-1.8779	-4.62079	-0.624108	Ptch1	patched 1
162060_r_at	0.6607	0.105388	-1.8774	-4.62145	-0.987825
99423_at	0.6607	0.10542	-1.87719	-4.62172	-0.49387	Mgat3	mannoside acetylglucosaminyltransferase 3
101183_at	0.6607	0.105562	1.87625	-4.62296	0.813334	Syt2	synaptotagmin II
94940_at	0.6607	0.105707	-1.87529	-4.62422	-0.415466	Mccc1	methylcrotonoyl-Coenzyme A carboxylase 1 (alpha)
101192_at	0.6607	0.105738	1.87509	-4.62449	0.814726	Lhx5	LIM homeobox protein 5
101647_at	0.6607	0.105748	-1.87503	-4.62457	-1.02948	Adk	adenosine kinase
92276_at	0.6607	0.105832	-1.87447	-4.6253	-0.901	Map3k6	mitogen-activated protein kinase kinase kinase 6
93026_at	0.6607	0.105935	-1.87379	-4.62619	-0.533477	Mgst1	microsomal glutathione S-transferase 1
94989_at	0.6607	0.105969	-1.87357	-4.62649	-0.489005	Pten	phosphatase and tensin homolog
93974_at	0.6607	0.105982	1.87348	-4.6266	0.524221	Errfi1	ERBB receptor feedback inhibitor 1
101254_at	0.6607	0.105996	1.87339	-4.62672	0.451656	Ran	RAN, member RAS oncogene family
160744_r_at	0.6607	0.105999	-1.87337	-4.62675	-0.592926	Ctrl	chymotrypsin-like
94448_at	0.6607	0.106054	1.87301	-4.62722	0.715104	Bcl10	B cell leukemia/lymphoma 10
103353_f_at	0.6607	0.106062	-1.87296	-4.62729	-0.612468	Cyp4b1	cytochrome P450, family 4, subfamily b, polypeptide 1
102653_at	0.6607	0.1061	1.87271	-4.62762	0.799617	Ryr2	ryanodine receptor 2, cardiac
161223_r_at	0.6607	0.106123	-1.87256	-4.62781	-0.730678	Flnb	filamin, beta
[truncated: 10,489 more rows]

## Sheet: 3daysFreez_vs_CTRL
ID	adj.P.Val	P.Value	t	B	logFC	Gene.symbol	Gene.title
93228_at	0.183	3.24e-05	9.5743	1.72248	3.95179	Hells	helicase, lymphoid specific
103221_at	0.183	3.95e-05	9.28559	1.62289	2.96471	Saal1	serum amyloid A-like 1
95396_at	0.183	4.39e-05	-9.13187	1.56747	-4.30629
161185_i_at	0.184	7.37e-05	8.41925	1.28663	3.15484	Klf4	Kruppel-like factor 4 (gut)
102854_s_at	0.184	8.33e-05	8.257	1.21673	3.42238	Atp7a	ATPase, Cu++ transporting, alpha polypeptide
160906_i_at	0.184	8.82e-05	8.18174	1.1835	3.81272
160478_r_at	0.2	0.0001119	-7.87701	1.0435	-2.88473	Rpl32	ribosomal protein L32
103649_at	0.222	0.0001875	-7.24878	0.72497	-3.06048	Hao2	hydroxyacid oxidase 2
161754_f_at	0.222	0.000189	7.23923	0.71979	2.95587	Glb1	galactosidase, beta 1
161961_at	0.222	0.0002051	7.1439	0.66754	2.20137	Rpl19	ribosomal protein L19
160926_r_at	0.222	0.0002175	-7.07578	0.62955	-2.33482	Plp1	proteolipid protein (myelin) 1
101173_at	0.222	0.0002218	7.05317	0.61682	3.01584	Pctp	phosphatidylcholine transfer protein
100502_at	0.222	0.0002317	-7.00293	0.58831	-2.64806	Pde1c	phosphodiesterase 1C
161477_r_at	0.222	0.0002493	-6.91929	0.54016	-2.73786
94145_at	0.227	0.0002721	-6.82047	0.48216	-2.95167	Ifnb1	interferon beta 1, fibroblast
95880_s_at	0.259	0.000358	-6.51788	0.29673	-3.09936	C79130	expressed sequence C79130
102350_at	0.259	0.0003702	6.48148	0.27361	2.0737	Adprhl2	ADP-ribosylhydrolase like 2
99876_at	0.259	0.0003727	6.4744	0.26909	2.64313	Sla	src-like adaptor
96393_at	0.27	0.0004103	-6.37109	0.20236	-2.4461
102975_at	0.283	0.0004639	-6.24123	0.11638	-2.08152	Cd8a	CD8 antigen, alpha chain
162471_i_at	0.283	0.000476	-6.21441	0.09832	-2.18053	Fam96b	family with sequence similarity 96, member B
104692_at	0.283	0.0005389	6.08535	0.00996	2.24992	Selp	selectin, platelet
100319_at	0.283	0.0005653	6.03625	-0.02431	2.02549	Il10	interleukin 10
162430_at	0.283	0.0005662	6.0347	-0.0254	2.31541	Tor1b	torsin family 1, member B
93779_at	0.283	0.0005674	6.03248	-0.02695	2.76502	Gm35498///Gm32088///C130026I21Rik	predicted gene, 35498///predicted gene, 32088///RIKEN cDNA C130026I21 gene
99401_at	0.283	0.0005986	5.97783	-0.06555	2.21852	Uhmk1	U2AF homology motif (UHM) kinase 1
100471_at	0.283	0.0006127	5.95427	-0.08232	2.38862	P3h4	prolyl 3-hydroxylase family member 4 (non-enzymatic)
95905_at	0.294	0.0006801	-5.84903	-0.15829	-2.32047	Tmem266	transmembrane protein 266
162119_r_at	0.294	0.0006823	5.84571	-0.16072	2.39836	Gm20056///Chp1	calcium-binding protein p22-like///calcineurin-like EF hand protein 1
97119_at	0.328	0.0008435	5.6361	-0.31732	2.4123	AI596198	expressed sequence AI596198
103639_at	0.328	0.0009464	5.52452	-0.40356	5.50142	Ifit2	interferon-induced protein with tetratricopeptide repeats 2
97763_at	0.328	0.0009561	5.51472	-0.41123	2.77731	Ncf1	neutrophil cytosolic factor 1
100349_at	0.328	0.0009594	-5.51135	-0.41387	-2.15246
160721_at	0.328	0.0009745	5.49636	-0.42564	1.72654	Elf1	E74-like factor 1
97658_f_at	0.328	0.0009894	-5.48188	-0.43705	-2.03116	Ins1	insulin I
104641_f_at	0.328	0.0009964	5.4751	-0.44241	1.91454	LOC102642189///Gm29727///Gm4120///Gm9292///Gm6943///Gm4983///2410018L13Rik	uncharacterized LOC102642189///predicted gene, 29727///predicted gene 4120///predicted gene 9292///predicted gene 6943///predicted gene 4983///RIKEN cDNA 2410018L13 gene
102207_at	0.328	0.0010051	5.4668	-0.44897	1.79281	Nrbp2	nuclear receptor binding protein 2
96868_at	0.328	0.0010214	-5.45145	-0.46115	-2.83102	Fgb	fibrinogen beta chain
104169_at	0.328	0.0010437	-5.43084	-0.47755	-2.64353	Zic1	zinc finger protein of the cerebellum 1
100032_at	0.328	0.0010643	5.41227	-0.49239	2.02387	Sp1	trans-acting transcription factor 1
161213_r_at	0.328	0.0010917	-5.38812	-0.51178	-2.44743
94838_r_at	0.328	0.0011043	5.37726	-0.52053	2.60834	Prl2c1///Gm7040///Prl2c5///Prl2c4///Prl2c3///Prl2c2	Prolactin family 2, subfamily c, member 1///predicted gene 7040///prolactin family 2, subfamily c, member 5///prolactin family 2, subfamily c, member 4///prolactin family 2, subfamily c, member 3///prolactin family 2, subfamily c, member 2
94849_at	0.335	0.0011548	-5.33514	-0.55466	-2.52888	Mif	macrophage migration inhibitory factor
97156_at	0.396	0.0013942	-5.15981	-0.7	-1.89375	Hes3	hairy and enhancer of split 3 (Drosophila)
102326_at	0.396	0.0014267	5.13868	-0.71788	4.92705	Ncf2	neutrophil cytosolic factor 2
160834_at	0.413	0.001576	5.04782	-0.79565	2.99704	Sertad1	SERTA domain containing 1
94431_at	0.413	0.0015848	5.04275	-0.80003	1.6349	St6gal1	beta galactoside alpha 2,6 sialyltransferase 1
102560_at	0.413	0.0015924	-5.03846	-0.80374	-2.49981	Cntn4	contactin 4
99995_at	0.413	0.0016201	-5.02282	-0.81731	-1.55427	Cetn1	centrin 1
101639_r_at	0.433	0.0017635	-4.94644	-0.88416	-2.65987	Cyp3a16	cytochrome P450, family 3, subfamily a, polypeptide 16
161462_r_at	0.433	0.0017908	-4.93268	-0.89632	-1.67217	Gm21811///6820431F20Rik///2610005L07Rik	predicted gene, 21811///cadherin 11 pseudogene///cadherin 11 pseudogene
161761_r_at	0.433	0.0018535	4.90197	-0.92357	1.5716	Hsp90ab1	heat shock protein 90 alpha (cytosolic), class B member 1
100672_at	0.433	0.0021583	4.76745	-1.04499	3.13475	Myo5a	myosin VA
100348_at	0.433	0.0021615	4.76614	-1.04618	1.9656
162052_i_at	0.433	0.0021781	4.75946	-1.0523	1.58769	Ccs	copper chaperone for superoxide dismutase
97735_at	0.433	0.0022234	4.74146	-1.06882	1.64582	Trhr	thyrotropin releasing hormone receptor
103974_at	0.433	0.002252	-4.73029	-1.07911	-2.88706	Tmprss2	transmembrane protease, serine 2
162300_at	0.433	0.0023129	-4.70704	-1.1006	-1.46275	Pcp4	Purkinje cell protein 4
161804_r_at	0.433	0.0024329	-4.66317	-1.1414	-3.49708	Bphl	biphenyl hydrolase-like (serine hydrolase, breast epithelial mucin-associated antigen)
102943_at	0.433	0.0024341	4.66275	-1.14179	2.55974	Atg7	autophagy related 7
96752_at	0.433	0.0024449	4.65892	-1.14538	2.59933	Icam1	intercellular adhesion molecule 1
98852_at	0.433	0.002471	-4.64974	-1.15396	-1.48754	Sall3	sal-like 3 (Drosophila)
98363_at	0.433	0.0025131	-4.63518	-1.16763	-1.77163	Nxph2	neurexophilin 2
99542_at	0.433	0.0025721	-4.61521	-1.18643	-2.28586	Pdha2	pyruvate dehydrogenase E1 alpha 2
162495_r_at	0.433	0.0026788	-4.58032	-1.21945	-2.28705	Bet1	Bet1 golgi vesicular membrane trafficking protein
95024_at	0.433	0.0027044	4.57219	-1.22718	4.01674	Usp18	ubiquitin specific peptidase 18
161413_f_at	0.433	0.0027211	-4.56692	-1.23219	-1.94432	Metap1	methionyl aminopeptidase 1
104205_at	0.433	0.0027327	-4.5633	-1.23565	-2.44308	Acan	aggrecan
98072_r_at	0.433	0.0027533	4.55689	-1.24176	4.13788	Dck	deoxycytidine kinase
160408_at	0.433	0.0027651	-4.55323	-1.24525	-2.17424	Gpsm1	G-protein signalling modulator 1 (AGS3-like, C. elegans)
104040_at	0.433	0.0027772	-4.54953	-1.24879	-1.56072	Ddrgk1	DDRGK domain containing 1
96553_at	0.433	0.0027912	4.54522	-1.25291	3.58516	Gpr65	G-protein coupled receptor 65
104355_at	0.433	0.0028889	-4.51596	-1.28097	-2.81052	Fus	fused in sarcoma
101893_r_at	0.433	0.0029326	-4.50323	-1.29323	-2.31031	Aktip	thymoma viral proto-oncogene 1 interacting protein
161920_r_at	0.433	0.0029582	-4.49585	-1.30035	-1.56161	Smarcad1	SWI/SNF-related, matrix-associated actin-dependent regulator of chromatin, subfamily a, containing DEAD/H box 1
103540_at	0.433	0.0029623	-4.4947	-1.30147	-1.53531	1810021B22Rik	RIKEN cDNA 1810021B22 gene
94057_g_at	0.433	0.0030737	-4.46349	-1.33171	-1.47266	Scd1	stearoyl-Coenzyme A desaturase 1
161634_r_at	0.433	0.0031067	-4.45448	-1.34047	-2.06685	Dll1	delta-like 1 (Drosophila)
93458_at	0.433	0.0031508	-4.44262	-1.35204	-2.50221	Cphx3///Cphx2///Cphx1	cytoplasmic polyadenylated homeobox 3///cytoplasmic polyadenylated homeobox 2///cytoplasmic polyadenylated homeobox 1
93330_at	0.433	0.0031528	-4.44208	-1.35257	-1.82282	Aqp1	aquaporin 1
100839_at	0.433	0.0031821	-4.43429	-1.36017	-1.75738
162293_r_at	0.433	0.0032243	-4.42324	-1.37099	-2.39198
96831_at	0.433	0.0033238	4.39776	-1.396	1.92158	Pdia5	protein disulfide isomerase associated 5
99322_at	0.433	0.0033902	-4.38122	-1.41231	-2.10576	Kcnq1	potassium voltage-gated channel, subfamily Q, member 1
96311_at	0.433	0.0034104	-4.37627	-1.4172	-1.50054	Mbp	myelin basic protein
92671_f_at	0.433	0.0034184	4.37431	-1.41914	2.34121	Rgl1	ral guanine nucleotide dissociation stimulator,-like 1
92869_at	0.433	0.003487	-4.35774	-1.43555	-1.70211	Gm4450///Gm10681///Hsd3b4	predicted gene 4450///predicted gene 10681///hydroxy-delta-5-steroid dehydrogenase, 3 beta- and steroid delta-isomerase 4
102799_at	0.433	0.0035336	4.34669	-1.44652	1.46338	C4bp	complement component 4 binding protein
93946_at	0.433	0.0036573	4.31815	-1.47498	1.35879	Esr1	estrogen receptor 1 (alpha)
102619_at	0.433	0.0036598	-4.31759	-1.47554	-1.49601	Fgd3	FYVE, RhoGEF and PH domain containing 3
161689_f_at	0.433	0.0037138	4.30546	-1.48767	1.75754	Il1r2	interleukin 1 receptor, type II
100522_s_at	0.433	0.0037533	4.2967	-1.49647	1.66412	Wbp5	WW domain binding protein 5
100680_at	0.433	0.0037602	4.29518	-1.49799	1.66092	Usp17la	ubiquitin specific peptidase 17-like A
93251_at	0.433	0.0037927	4.28809	-1.50511	2.13455	Nipsnap1	nipsnap homolog 1 (C. elegans)
161817_f_at	0.433	0.0038774	4.26987	-1.52346	1.40348	Spsb1	splA/ryanodine receptor domain and SOCS box containing 1
93945_at	0.433	0.0039261	-4.25959	-1.53384	-1.48421	Esr1	estrogen receptor 1 (alpha)
104702_at	0.433	0.0039263	4.25955	-1.53388	1.77777	Wdr46	WD repeat domain 46
94128_at	0.433	0.0039264	4.25953	-1.5339	1.77827	Bard1	BRCA1 associated RING domain 1
98976_at	0.433	0.0039428	-4.25611	-1.53737	-1.36723	Adamdec1	ADAM-like, decysin 1
93027_r_at	0.433	0.0039484	4.25493	-1.53856	1.32892	Rps13	ribosomal protein S13
93765_at	0.433	0.0039622	4.25206	-1.54146	1.81676	Dcpp2///Dcpp3///Dcpp1	demilune cell and parotid protein 2///demilune cell and parotid protein 3///demilune cell and parotid protein 1
103232_at	0.433	0.0039807	4.24824	-1.54533	2.58924	Map1s	microtubule-associated protein 1S
162197_at	0.433	0.0040141	-4.24138	-1.55229	-1.64556	Imp4	IMP4, U3 small nucleolar ribonucleoprotein
161266_r_at	0.433	0.004077	4.22863	-1.56522	1.44464	Spice1	spindle and centriole associated protein 1
95941_at	0.433	0.0040912	-4.22579	-1.56812	-1.72924	AA675344	expressed sequence AA675344
92966_g_at	0.433	0.004307	-4.18379	-1.61101	-2.09745	Chrne	cholinergic receptor, nicotinic, epsilon polypeptide
99058_at	0.433	0.00431	4.18322	-1.6116	2.24176	Hmga2	high mobility group AT-hook 2
100677_f_at	0.433	0.004313	-4.18265	-1.61219	-2.37975	Vmn2r125///Vmn2r-ps159///Vmn2r122///Vmn2r123	vomeronasal 2, receptor 125///vomeronasal 2, receptor, pseudogene 159///vomeronasal 2, receptor, 122///vomeronasal 2, receptor 123
97208_at	0.433	0.0044191	4.16287	-1.6325	1.57971	Ash2l	ash2 (absent, small, or homeotic)-like (Drosophila)
101297_at	0.433	0.0044308	-4.16072	-1.63472	-2.72998	Ptprc	protein tyrosine phosphatase, receptor type, C
161835_at	0.433	0.0044968	-4.14872	-1.64709	-1.71307	S100g	S100 calcium binding protein G
[truncated: 12,377 more rows]

## Sheet: 7days_freeze_vs_CTRL
ID	adj.P.Val	P.Value	t	B	logFC	Gene.symbol	Gene.title
[truncated: 12,488 more rows]
